# Supplementary material for: 2,3-Bis(ethyl­sulfan­yl)-1,4,5,8-tetra­thia­fulvalene-6,7-dicarbonitrile
Source: Acta Crystallogr Sect E Struct Rep Online. 2011 Jul 23;67(Pt 8):o2096. doi: 10.1107/S1600536811028601 (PMC3213538; doi:10.1107/S1600536811028601)
Supplement: Supplementary file 1 [file e-67-o2096-sup1.cif]

##############################################################################
#                                                                            #
# This CIF contains the data in a paper accepted for publication in          #
# Acta Crystallographica Section E. It conforms to the requirements of       #
# Notes for Authors for Acta Crystallographica Section E, and has been       #
# peer reviewed under the auspices of the IUCr Commission on Journals.       #
#                                                                            #
# Full details of the Crystallographic Information File format               #
# are given in the paper "The Crystallographic Information File (CIF):       #
# a New Standard Archive File for Crystallography" by S. R. Hall, F. H.      #
# Allen and I. D. Brown [Acta Cryst. (1991), A47, 655-685].                  #
#                                                                            #
# The current version of the core CIF dictionary is obtainable from          #
# ftp://ftp.iucr.org/pub/cif_core.dic.                                       #
#                                                                            #
# Software is freely available for graphical display of the structure(s)     #
# in this CIF. For information consult the CIF software page                 #
# http://www.iucr.org/resources/cif/software.                                #
#                                                                            #
# This file may be used for bona fide research purposes within the           #
# scientific community so long as proper attribution is given to the journal # 
# article from which it was obtained.                                        #
#                                                                            #
##############################################################################
data_Global
_audit_creation_method     'SHELXL-97'
_journal_data_validation_number     ?
_journal_date_recd_electronic     2011-07-01
_journal_date_accepted     2011-07-16
_journal_name_full     'Acta Crystallographica, Section E'
_journal_year     2011
_journal_volume     67
_journal_issue      8
_journal_page_first     o2096
_journal_page_last     o2096
_journal_paper_category     QO
_journal_coeditor_code     BH2367
_publ_contact_author_name     'Prof. Dong-feng Li'
_publ_contact_author_address
;
School of Chemistry and Life Science,
Changchun University of Technology, Changchun 130012
P. R. China
;
_publ_contact_author_email     lidongfeng@mail.ccut.edu.cn
_publ_contact_author_fax     '(86) 431 85716473'
_publ_contact_author_phone     '(86) 431 85716472'
_publ_section_title
;
2,3-Bis(ethylsulfanyl)-1,4,5,8-tetrathiafulvalene-6,7-dicarbonitrile
;
loop_
    _publ_author_name
    _publ_author_footnote
    _publ_author_address
    "Hou, Rui-bin" .
;
School of Chemistry and Life Science,
Changchun University of Technology
Changchun 130012
People's Republic of China
;
    "Li, Dong-feng" .
;
School of Chemistry and Life Science,
Changchun University of Technology
Changchun 130012
People's Republic of China
;
_publ_section_synopsis     .
data_I
_chemical_name_systematic
;
2,3-Bis(ethylsulfanyl)-1,4,5,8-tetrathiafulvalene-6,7-dicarbonitrile
;
_chemical_name_common     ?
_chemical_formula_moiety     'C12 H10 N2 S6'
_chemical_formula_sum     'C12 H10 N2 S6'
_chemical_formula_iupac     'C12 H10 N2 S6'
_chemical_formula_weight     374.58
_chemical_melting_point     ?
_symmetry_cell_setting     triclinic
_symmetry_space_group_name_H-M     'P -1'
_symmetry_space_group_name_HALL     '-P 1'
loop_
    _symmetry_equiv_pos_as_xyz
    'x, y, z'
    '-x, -y, -z'
_cell_length_a     7.8357(16)
_cell_length_b     8.9777(18)
_cell_length_c     12.618(3)
_cell_angle_alpha     76.48(3)
_cell_angle_beta     77.59(3)
_cell_angle_gamma     73.20(3)
_cell_volume     815.8(3)
_cell_formula_units_Z     2
_cell_measurement_reflns_used     3994
_cell_measurement_theta_min     3.15
_cell_measurement_theta_max     27.50
_cell_measurement_temperature     293(2)
_exptl_crystal_description     block
_exptl_crystal_colour     black
_exptl_crystal_size_max     0.15
_exptl_crystal_size_mid     0.13
_exptl_crystal_size_min     0.12
_exptl_crystal_density_diffrn     1.525
_exptl_crystal_density_meas     ?
_exptl_crystal_density_method     'not measured'
_exptl_crystal_F_000     384
_exptl_absorpt_coefficient_mu     0.828
_exptl_absorpt_correction_type     multi-scan
_exptl_absorpt_process_details     '(ABSCOR; Higashi, 1995)'
_exptl_absorpt_correction_T_min     0.8859
_exptl_absorpt_correction_T_max     0.9072
_exptl_special_details     ?
_diffrn_ambient_temperature     293(2)
_diffrn_radiation_type     MoK\a
_diffrn_radiation_wavelength     0.71073
_diffrn_radiation_source     'fine-focus sealed tube'
_diffrn_radiation_monochromator     graphite
_diffrn_measurement_device_type     'Rigaku R-AXIS RAPID'
_diffrn_measurement_method     '\w scans'
_diffrn_detector_area_resol_mean     ?
_diffrn_reflns_number     8038
_diffrn_reflns_av_R_equivalents     0.0223
_diffrn_reflns_av_sigmaI/netI     0.0291
_diffrn_reflns_theta_min     3.15
_diffrn_reflns_theta_max     27.48
_diffrn_reflns_theta_full     27.48
_diffrn_measured_fraction_theta_max     0.987
_diffrn_measured_fraction_theta_full     0.987
_diffrn_reflns_limit_h_min     -10
_diffrn_reflns_limit_h_max     10
_diffrn_reflns_limit_k_min     -11
_diffrn_reflns_limit_k_max     10
_diffrn_reflns_limit_l_min     -16
_diffrn_reflns_limit_l_max     16
_diffrn_standards_number     0
_diffrn_standards_interval_count     0
_diffrn_standards_interval_time     0
_diffrn_standards_decay_%     0
_refine_special_details     ?
_reflns_number_total     3689
_reflns_number_gt     3079
_reflns_threshold_expression     I>2\s(I)
_refine_ls_structure_factor_coef     Fsqd
_refine_ls_matrix_type     full
_refine_ls_R_factor_all     0.0375
_refine_ls_R_factor_gt     0.0310
_refine_ls_wR_factor_gt     0.0998
_refine_ls_wR_factor_ref     0.1085
_refine_ls_goodness_of_fit_ref     1.151
_refine_ls_restrained_S_all     1.151
_refine_ls_number_reflns     3689
_refine_ls_number_parameters     183
_refine_ls_number_restraints     0
_refine_ls_number_constraints     0
_refine_ls_hydrogen_treatment     constr
_refine_ls_weighting_scheme     calc
_refine_ls_weighting_details
         'calc w=1/[\s^2^(Fo^2^)+(0.0602P)^2^+0.1175P] where P=(Fo^2^+2Fc^2^)/3'
_atom_sites_solution_hydrogens     geom
_atom_sites_solution_primary     direct
_atom_sites_solution_secondary     difmap
_refine_ls_shift/su_max     0.001
_refine_ls_shift/su_mean     0.000
_refine_diff_density_max     0.374
_refine_diff_density_min     -0.419
_refine_ls_extinction_method     none
_refine_ls_extinction_coef     ?
loop_
    _atom_type_symbol
    _atom_type_description
    _atom_type_scat_dispersion_real
    _atom_type_scat_dispersion_imag
    _atom_type_scat_source
    'C' 'C' 0.0033 0.0016
                         'International Tables Vol C Tables 4.2.6.8 and 6.1.1.4'
    'H' 'H' 0.0000 0.0000
                         'International Tables Vol C Tables 4.2.6.8 and 6.1.1.4'
    'N' 'N' 0.0061 0.0033
                         'International Tables Vol C Tables 4.2.6.8 and 6.1.1.4'
    'S' 'S' 0.1246 0.1234
                         'International Tables Vol C Tables 4.2.6.8 and 6.1.1.4'
_computing_data_collection     'RAPID-AUTO (Rigaku, 1998)'
_computing_cell_refinement     'RAPID-AUTO (Rigaku, 1998)'
_computing_data_reduction     'CrystalStructure (Rigaku/MSC, 2002)'
_computing_structure_solution     'SHELXS97 (Sheldrick, 2008)'
_computing_structure_refinement     'SHELXL97 (Sheldrick, 2008)'
_computing_molecular_graphics     'SHELXTL (Sheldrick, 2008)'
_computing_publication_material     'SHELXL97 (Sheldrick, 2008)'
loop_
    _atom_site_type_symbol
    _atom_site_label
    _atom_site_fract_x
    _atom_site_fract_y
    _atom_site_fract_z
    _atom_site_U_iso_or_equiv
    _atom_site_adp_type
    _atom_site_calc_flag
    _atom_site_refinement_flags
    _atom_site_occupancy
    _atom_site_symmetry_multiplicity
    _atom_site_disorder_assembly
    _atom_site_disorder_group
    C C1 1.3781(3) 0.3004(3) 1.17179(18) 0.0471(5) Uani d . 1 1 . .
    C C2 1.2353(2) 0.2956(2) 1.11964(14) 0.0346(4) Uani d . 1 1 . .
    C C3 1.0593(2) 0.3581(2) 1.15573(14) 0.0325(4) Uani d . 1 1 . .
    C C4 0.9973(3) 0.4385(2) 1.24706(16) 0.0404(4) Uani d . 1 1 . .
    C C5 1.0603(2) 0.2358(2) 0.99101(14) 0.0312(4) Uani d . 1 1 . .
    C C6 1.0078(2) 0.1834(2) 0.91471(14) 0.0314(4) Uani d . 1 1 . .
    C C7 0.8174(3) 0.1324(2) 0.78825(14) 0.0362(4) Uani d . 1 1 . .
    C C8 0.9902(3) 0.0668(2) 0.74847(14) 0.0348(4) Uani d . 1 1 . .
    C C9 1.2580(3) 0.0150(3) 0.56711(17) 0.0514(5) Uani d . 1 1 . .
    H H9A 1.3429 -0.0101 0.6183 0.062 Uiso calc R 1 1 . .
    H H9B 1.3115 -0.0489 0.5104 0.062 Uiso calc R 1 1 . .
    C C10 1.2308(4) 0.1859(3) 0.5143(2) 0.0673(7) Uani d . 1 1 . .
    H H10A 1.1425 0.2134 0.4662 0.101 Uiso calc R 1 1 . .
    H H10B 1.3430 0.2042 0.4725 0.101 Uiso calc R 1 1 . .
    H H10C 1.1895 0.2499 0.5705 0.101 Uiso calc R 1 1 . .
    C C11 0.5366(3) 0.3331(3) 0.6882(2) 0.0658(7) Uani d . 1 1 . .
    H H11A 0.4252 0.3457 0.6615 0.079 Uiso calc R 1 1 . .
    H H11B 0.5078 0.3900 0.7489 0.079 Uiso calc R 1 1 . .
    C C12 0.6628(5) 0.4051(4) 0.5971(3) 0.1003(13) Uani d . 1 1 . .
    H H12A 0.7769 0.3859 0.6210 0.150 Uiso calc R 1 1 . .
    H H12B 0.6122 0.5171 0.5789 0.150 Uiso calc R 1 1 . .
    H H12C 0.6801 0.3584 0.5333 0.150 Uiso calc R 1 1 . .
    N N1 1.4901(3) 0.3032(3) 1.21488(19) 0.0733(6) Uani d . 1 1 . .
    N N2 0.9451(3) 0.5027(2) 1.31940(17) 0.0632(5) Uani d . 1 1 . .
    S S1 1.28831(6) 0.20402(6) 1.00515(4) 0.03914(14) Uani d . 1 1 . .
    S S2 0.89965(6) 0.33925(6) 1.08715(4) 0.03802(14) Uani d . 1 1 . .
    S S3 0.77877(6) 0.21620(6) 0.90659(4) 0.04141(14) Uani d . 1 1 . .
    S S4 1.15711(6) 0.07338(6) 0.81983(4) 0.03804(14) Uani d . 1 1 . .
    S S5 0.62815(7) 0.12625(7) 0.73859(4) 0.04650(16) Uani d . 1 1 . .
    S S6 1.05259(8) -0.03845(7) 0.64039(4) 0.04750(16) Uani d . 1 1 . .
loop_
    _atom_site_aniso_label
    _atom_site_aniso_U_11
    _atom_site_aniso_U_22
    _atom_site_aniso_U_33
    _atom_site_aniso_U_12
    _atom_site_aniso_U_13
    _atom_site_aniso_U_23
    C1 0.0377(10) 0.0631(13) 0.0461(11) -0.0110(10) -0.0063(9) -0.0232(10)
    C2 0.0360(9) 0.0404(9) 0.0320(9) -0.0122(8) -0.0083(7) -0.0094(7)
    C3 0.0369(9) 0.0348(9) 0.0290(8) -0.0107(7) -0.0058(7) -0.0090(7)
    C4 0.0420(10) 0.0436(10) 0.0369(10) -0.0073(9) -0.0071(8) -0.0136(8)
    C5 0.0324(8) 0.0345(9) 0.0288(8) -0.0090(7) -0.0058(7) -0.0081(7)
    C6 0.0341(8) 0.0355(9) 0.0274(8) -0.0107(7) -0.0068(7) -0.0070(7)
    C7 0.0404(9) 0.0443(10) 0.0301(9) -0.0177(8) -0.0111(7) -0.0050(7)
    C8 0.0434(9) 0.0416(9) 0.0255(8) -0.0183(8) -0.0084(7) -0.0060(7)
    C9 0.0471(11) 0.0647(14) 0.0430(11) -0.0095(11) 0.0012(9) -0.0245(10)
    C10 0.0797(18) 0.0730(16) 0.0516(14) -0.0346(14) 0.0086(12) -0.0144(12)
    C11 0.0585(14) 0.0618(15) 0.0846(18) -0.0060(12) -0.0410(14) -0.0121(13)
    C12 0.115(3) 0.085(2) 0.110(3) -0.050(2) -0.065(2) 0.0395(19)
    N1 0.0473(11) 0.1120(18) 0.0767(15) -0.0167(12) -0.0174(11) -0.0453(14)
    N2 0.0704(13) 0.0684(13) 0.0527(12) -0.0068(11) -0.0075(10) -0.0303(10)
    S1 0.0314(2) 0.0513(3) 0.0399(3) -0.0088(2) -0.00407(19) -0.0216(2)
    S2 0.0303(2) 0.0491(3) 0.0386(3) -0.0089(2) -0.00466(18) -0.0176(2)
    S3 0.0336(2) 0.0591(3) 0.0365(3) -0.0109(2) -0.00710(19) -0.0180(2)
    S4 0.0348(2) 0.0504(3) 0.0336(3) -0.0103(2) -0.00648(18) -0.0162(2)
    S5 0.0454(3) 0.0585(3) 0.0465(3) -0.0236(3) -0.0173(2) -0.0084(2)
    S6 0.0633(3) 0.0552(3) 0.0346(3) -0.0267(3) -0.0028(2) -0.0185(2)
_geom_special_details     ?
loop_
    _geom_bond_atom_site_label_1
    _geom_bond_atom_site_label_2
    _geom_bond_site_symmetry_2
    _geom_bond_distance
    _geom_bond_publ_flag
    C1 N1 . 1.136(3) ?
    C1 C2 . 1.430(3) ?
    C2 C3 . 1.352(3) ?
    C2 S1 . 1.7423(19) ?
    C3 C4 . 1.425(2) ?
    C3 S2 . 1.7314(18) ?
    C4 N2 . 1.132(3) ?
    C5 C6 . 1.346(2) ?
    C5 S2 . 1.7646(19) ?
    C5 S1 . 1.7673(18) ?
    C6 S4 . 1.7495(19) ?
    C6 S3 . 1.7543(18) ?
    C7 C8 . 1.348(3) ?
    C7 S5 . 1.7483(18) ?
    C7 S3 . 1.7569(19) ?
    C8 S6 . 1.7439(19) ?
    C8 S4 . 1.7606(18) ?
    C9 C10 . 1.496(3) ?
    C9 S6 . 1.810(2) ?
    C9 H9A . 0.9700 ?
    C9 H9B . 0.9700 ?
    C10 H10A . 0.9600 ?
    C10 H10B . 0.9600 ?
    C10 H10C . 0.9600 ?
    C11 C12 . 1.500(4) ?
    C11 S5 . 1.800(3) ?
    C11 H11A . 0.9700 ?
    C11 H11B . 0.9700 ?
    C12 H12A . 0.9600 ?
    C12 H12B . 0.9600 ?
    C12 H12C . 0.9600 ?
loop_
    _geom_angle_atom_site_label_1
    _geom_angle_atom_site_label_2
    _geom_angle_atom_site_label_3
    _geom_angle_site_symmetry_1
    _geom_angle_site_symmetry_3
    _geom_angle
    _geom_angle_publ_flag
    N1 C1 C2 . . 178.9(3) ?
    C3 C2 C1 . . 122.92(17) ?
    C3 C2 S1 . . 117.99(14) ?
    C1 C2 S1 . . 119.09(15) ?
    C2 C3 C4 . . 123.81(17) ?
    C2 C3 S2 . . 118.14(13) ?
    C4 C3 S2 . . 118.05(14) ?
    N2 C4 C3 . . 178.8(2) ?
    C6 C5 S2 . . 120.78(14) ?
    C6 C5 S1 . . 123.79(15) ?
    S2 C5 S1 . . 115.42(10) ?
    C5 C6 S4 . . 123.86(14) ?
    C5 C6 S3 . . 121.49(15) ?
    S4 C6 S3 . . 114.62(10) ?
    C8 C7 S5 . . 125.25(15) ?
    C8 C7 S3 . . 117.19(14) ?
    S5 C7 S3 . . 117.34(11) ?
    C7 C8 S6 . . 123.52(14) ?
    C7 C8 S4 . . 116.94(14) ?
    S6 C8 S4 . . 119.23(11) ?
    C10 C9 S6 . . 113.94(17) ?
    C10 C9 H9A . . 108.8 ?
    S6 C9 H9A . . 108.8 ?
    C10 C9 H9B . . 108.8 ?
    S6 C9 H9B . . 108.8 ?
    H9A C9 H9B . . 107.7 ?
    C9 C10 H10A . . 109.5 ?
    C9 C10 H10B . . 109.5 ?
    H10A C10 H10B . . 109.5 ?
    C9 C10 H10C . . 109.5 ?
    H10A C10 H10C . . 109.5 ?
    H10B C10 H10C . . 109.5 ?
    C12 C11 S5 . . 113.3(2) ?
    C12 C11 H11A . . 108.9 ?
    S5 C11 H11A . . 108.9 ?
    C12 C11 H11B . . 108.9 ?
    S5 C11 H11B . . 108.9 ?
    H11A C11 H11B . . 107.7 ?
    C11 C12 H12A . . 109.5 ?
    C11 C12 H12B . . 109.5 ?
    H12A C12 H12B . . 109.5 ?
    C11 C12 H12C . . 109.5 ?
    H12A C12 H12C . . 109.5 ?
    H12B C12 H12C . . 109.5 ?
    C2 S1 C5 . . 94.04(9) ?
    C3 S2 C5 . . 94.40(8) ?
    C6 S3 C7 . . 95.39(9) ?
    C6 S4 C8 . . 95.48(9) ?
    C7 S5 C11 . . 101.18(10) ?
    C8 S6 C9 . . 102.91(10) ?
loop_
    _geom_hbond_atom_site_label_D
    _geom_hbond_atom_site_label_H
    _geom_hbond_atom_site_label_A
    _geom_hbond_site_symmetry_A
    _geom_hbond_distance_DH
    _geom_hbond_distance_HA
    _geom_hbond_distance_DA
    _geom_hbond_angle_DHA
    _geom_hbond_publ_flag
    C10 H10C N2 2_767 0.96 2.73 3.659(4) 164.0 yes
