# Supplementary material for: 2,3-Bis(ethyl­sulfan­yl)-1,4,5,8-tetra­thia­fulvalene-6,7-dicarbonitrile
Source: Acta Crystallogr Sect E Struct Rep Online. 2011 Jul 23;67(Pt 8):o2096. doi: 10.1107/S1600536811028601 (PMC3213538; doi:10.1107/S1600536811028601)
Supplement: Supplementary file 2 [file e-67-o2096-Isup2.hkl]

# 
# h,k,l, Fc-squared, Fo-squared, sigma(Fo-squared) and status flag 
# 
data_I
_shelx_title ' yb10-11 in P-1' 
_shelx_refln_list_code          4 
_shelx_F_calc_maximum      167.87 
_exptl_crystal_F_000       384.00 
_reflns_d_resolution_high  0.7702 
 
loop_ 
 _symmetry_equiv_pos_as_xyz 
 'x, y, z' 
 '-x, -y, -z' 
 
_cell_length_a     7.8357 
_cell_length_b     8.9777 
_cell_length_c    12.6177 
_cell_angle_alpha  76.479 
_cell_angle_beta   77.587 
_cell_angle_gamma  73.204 
 
_shelx_F_squared_multiplier     1.000 
 
loop_ 
 _refln_index_h 
 _refln_index_k 
 _refln_index_l 
 _refln_F_squared_calc 
 _refln_F_squared_meas 
 _refln_F_squared_sigma 
 _refln_observed_status 
   2   0   0        5.76        2.18      0.27 o 
   3   0   0      320.28      354.97      3.35 o 
   4   0   0      131.84      164.87      2.11 o 
   5   0   0        5.38        7.01      0.79 o 
   6   0   0       14.40       18.97      1.17 o 
   7   0   0       60.23       57.68      2.40 o 
   8   0   0       31.80       35.01      2.46 o 
   9   0   0       15.78       18.89      2.69 o 
  -9   1   0       46.73       39.55      1.82 o 
  -8   1   0      334.82      327.70      9.71 o 
  -7   1   0      223.68      223.08      5.64 o 
  -6   1   0       16.64       20.79      2.10 o 
  -5   1   0      361.70      380.62      6.07 o 
  -4   1   0      127.95      147.06      2.49 o 
  -3   1   0      276.14      275.19      4.00 o 
  -2   1   0     1493.73     1527.99     24.03 o 
  -1   1   0      432.49      435.60      6.53 o 
   1   1   0      399.51      422.05      4.95 o 
   2   1   0      657.96      679.58      6.12 o 
   3   1   0      581.54      572.01      5.47 o 
   4   1   0      220.21      233.09      2.35 o 
   5   1   0      151.10      139.84      1.89 o 
   6   1   0      712.15      685.45     11.89 o 
   7   1   0       47.36       54.03      3.13 o 
   8   1   0      443.51      434.12      8.28 o 
   9   1   0      100.78      106.65      3.74 o 
  -9   2   0       53.06       50.57      7.25 o 
  -8   2   0        4.19        3.76      1.08 o 
  -7   2   0       41.08       38.28      1.60 o 
  -6   2   0      268.45      265.65      5.37 o 
  -5   2   0        4.21        4.80      1.01 o 
  -4   2   0       84.69       82.70      1.81 o 
  -3   2   0       42.97       39.14      1.06 o 
  -2   2   0     3986.44     4085.03     79.41 o 
  -1   2   0     1995.38     3595.27     90.58 o 
   0   2   0     1212.87     1275.42     13.32 o 
   1   2   0      878.98      931.08      8.91 o 
   2   2   0      124.74      145.35      2.73 o 
   3   2   0      532.45      529.78      5.01 o 
   4   2   0      459.17      461.57      5.41 o 
   5   2   0      195.35      189.57      2.25 o 
   6   2   0     2660.63     2642.19     43.49 o 
   7   2   0       73.96       70.86      2.51 o 
   8   2   0       57.93       59.23      2.81 o 
   9   2   0        0.94        0.84      1.24 o 
  -8   3   0        0.65        0.66      1.78 o 
  -7   3   0        8.41        6.57      1.11 o 
  -6   3   0       84.44       73.76      2.20 o 
  -5   3   0      550.54      528.19     18.75 o 
  -4   3   0     1452.34     1434.61     23.79 o 
  -3   3   0      967.34      950.79     17.23 o 
  -2   3   0     3409.29     1237.98     29.09 o 
  -1   3   0        8.26       24.43      2.46 o 
   0   3   0       65.95       64.06      1.27 o 
   1   3   0     1080.38     1170.45     11.83 o 
   2   3   0       41.74       43.66      0.59 o 
   3   3   0        0.82        0.42      0.35 o 
   4   3   0      676.00      689.87      7.05 o 
   5   3   0      192.22      186.25      2.44 o 
   6   3   0       16.08       16.32      1.00 o 
   7   3   0       43.26       44.26      1.37 o 
   8   3   0        2.61        3.08      1.08 o 
   9   3   0        1.71        1.85      1.15 o 
  -8   4   0        9.57        7.16      2.51 o 
  -7   4   0        0.86        1.05      1.55 o 
  -6   4   0       25.12       34.30     12.40 o 
  -5   4   0      137.09      144.87      5.06 o 
  -4   4   0       20.40       23.65      1.83 o 
  -3   4   0       81.43       86.09      2.91 o 
  -2   4   0       57.62       26.22      1.70 o 
  -1   4   0      254.69      278.08      7.52 o 
   0   4   0        0.14        0.17      0.23 o 
   1   4   0      114.17      112.54      1.54 o 
   2   4   0       47.39       39.78      0.79 o 
   3   4   0      533.46      520.20      5.35 o 
   4   4   0     6229.19     6360.62    113.13 o 
   5   4   0      355.81      360.37      4.22 o 
   6   4   0      474.09      478.10      5.31 o 
   7   4   0        0.00        0.36      0.58 o 
   8   4   0       25.81       24.34      1.37 o 
   9   4   0       45.91       44.03      2.69 o 
  -7   5   0        1.06        1.15      2.97 o 
  -6   5   0      156.40      153.72      5.79 o 
  -5   5   0      211.91      207.69     12.80 o 
  -4   5   0      285.10      294.47      9.40 o 
  -3   5   0      470.61      459.91     12.62 o 
  -2   5   0      146.00      124.32      5.64 o 
  -1   5   0      451.86      483.40     10.47 o 
   0   5   0       18.15       14.07      0.60 o 
   1   5   0      124.79      120.53      1.74 o 
   2   5   0      521.42      524.14      5.67 o 
   3   5   0       29.42       28.57      1.72 o 
   4   5   0     1774.95     1764.18     21.64 o 
   5   5   0      349.37      360.22      4.35 o 
   6   5   0       15.71       15.04      0.59 o 
   7   5   0      166.39      162.27      2.91 o 
   8   5   0       40.62       43.46      1.31 o 
   9   5   0       11.11       11.19      6.18 o 
  -6   6   0      173.84      192.53     32.58 o 
  -5   6   0      221.19      226.17     15.04 o 
  -4   6   0       16.52       21.31      2.42 o 
  -3   6   0       11.56        9.55      1.61 o 
  -2   6   0       19.43       22.03      1.58 o 
  -1   6   0       48.53       47.61      2.51 o 
   0   6   0       67.79       61.46      1.18 o 
   1   6   0       55.73       53.16      1.52 o 
   2   6   0      573.16      560.73      6.04 o 
   3   6   0       40.38       44.12      1.02 o 
   4   6   0        0.66        1.89      0.52 o 
   5   6   0       17.34       17.69      2.12 o 
   6   6   0       23.11       20.86      1.03 o 
   7   6   0       40.36       41.86      1.15 o 
   8   6   0       81.48       70.38      2.57 o 
   9   6   0       13.30       28.28      4.74 o 
  -6   7   0        6.17        5.37      5.91 o 
  -5   7   0        8.80       78.19     49.90 o 
  -4   7   0       29.31       29.87      3.14 o 
  -3   7   0       25.55       23.98      2.28 o 
  -2   7   0       92.48      103.20      3.13 o 
  -1   7   0      155.63      139.00      4.83 o 
   0   7   0      546.95      536.92     16.65 o 
   1   7   0      722.39      724.76     11.34 o 
   2   7   0      602.36      592.12      7.52 o 
   3   7   0      675.66      685.36      9.48 o 
   4   7   0       12.34       13.09      0.83 o 
   5   7   0      410.97      402.79      4.90 o 
   6   7   0        4.47        2.87      0.68 o 
   7   7   0        5.29        5.87      0.59 o 
   8   7   0       25.18       22.64      6.89 o 
   9   7   0       14.08       11.37      3.76 o 
  -5   8   0        1.32        2.58      2.15 o 
  -4   8   0       75.61       80.87      7.38 o 
  -3   8   0        0.01       -0.76      1.87 o 
  -2   8   0        6.83        4.82      1.71 o 
  -1   8   0       40.93       41.44      5.28 o 
   0   8   0      116.81      113.76      4.48 o 
   1   8   0       79.06       78.22      5.28 o 
   2   8   0        0.22        0.19      0.55 o 
   3   8   0       61.93       59.64      1.46 o 
   4   8   0        0.01        0.38      0.51 o 
   5   8   0        2.96        2.79      0.68 o 
   6   8   0       13.58       12.22      1.66 o 
   7   8   0        0.72        2.69      2.51 o 
   8   8   0      131.62      132.28      7.52 o 
  -3   9   0        0.22        0.51      2.11 o 
  -2   9   0       12.72       13.95      2.84 o 
  -1   9   0      128.99      133.45      7.38 o 
   0   9   0       61.71       60.32      3.85 o 
   1   9   0       86.81       80.73      4.03 o 
   2   9   0       14.46       17.18      1.97 o 
   3   9   0        5.13        4.63      1.04 o 
   4   9   0        2.99        2.47      1.25 o 
   5   9   0       50.94       56.43      3.67 o 
   6   9   0       28.96       52.80     37.81 o 
   7   9   0       19.25       38.22      8.14 o 
  -2  10   0      119.97      129.15      5.21 o 
  -1  10   0      183.16      192.02     14.68 o 
   0  10   0        0.80        0.66      1.42 o 
   1  10   0        4.18        3.67      2.15 o 
   2  10   0       28.17       33.21      4.65 o 
   3  10   0       34.12       33.03      2.51 o 
   4  10   0        6.85        6.92      1.70 o 
   5  10   0        2.54        2.61      1.18 o 
   6  10   0       48.93       45.02      4.12 o 
   1  11   0        0.01        0.90      1.42 o 
   2  11   0        2.31        1.25      1.79 o 
   3  11   0        0.90        0.54      2.60 o 
   4  11   0        2.28        3.49      2.95 o 
  -3 -11   1        3.03        2.86      1.88 o 
  -2 -11   1       34.55       37.05      3.40 o 
  -1 -11   1        4.41        0.27      3.40 o 
  -6 -10   1        8.36        7.52      5.46 o 
  -5 -10   1        2.25        2.40      1.19 o 
  -4 -10   1       21.81       20.57      1.63 o 
  -3 -10   1        1.37        1.57      1.08 o 
  -2 -10   1       28.87       25.69      4.74 o 
  -1 -10   1      104.48      113.40      5.37 o 
   0 -10   1       11.99        8.23      2.69 o 
   1 -10   1        0.40       -1.11      2.22 o 
   2 -10   1       15.94       13.41      3.16 o 
  -7  -9   1        0.00        0.98      2.51 o 
  -6  -9   1       42.40       43.22      3.21 o 
  -5  -9   1      151.53      150.44      3.18 o 
  -4  -9   1        0.10        0.03      0.64 o 
  -3  -9   1       15.32       15.25      1.36 o 
  -2  -9   1        0.00       -0.13      0.79 o 
  -1  -9   1      553.27      535.76     14.68 o 
   0  -9   1      143.67      137.21      5.73 o 
   1  -9   1       13.37       11.72      2.77 o 
   2  -9   1        7.41        7.60      2.06 o 
   3  -9   1        1.75        0.15      1.61 o 
  -8  -8   1       38.47       41.89      8.86 o 
  -7  -8   1        2.98        2.60      1.00 o 
  -6  -8   1        8.59        8.17      1.34 o 
  -5  -8   1       20.67       21.04      1.28 o 
  -4  -8   1        7.22        7.99      1.41 o 
  -3  -8   1        3.61        3.34      0.86 o 
  -2  -8   1        0.01        0.29      0.94 o 
  -1  -8   1       46.99       52.19      3.40 o 
   0  -8   1        1.20        0.90      1.61 o 
   1  -8   1        7.72        7.07      2.15 o 
   2  -8   1       37.71       36.34      5.82 o 
   3  -8   1       10.89       11.67      2.60 o 
   4  -8   1        1.37        1.20      1.87 o 
  -8  -7   1        0.43        1.61      2.77 o 
  -7  -7   1      233.60      223.70      3.53 o 
  -6  -7   1        0.03        0.12      1.07 o 
  -5  -7   1      112.56      111.75      2.69 o 
  -4  -7   1      183.62      184.85      3.06 o 
  -3  -7   1      329.97      338.40      5.73 o 
  -2  -7   1      319.82      307.15      5.06 o 
  -1  -7   1       78.87       77.61      2.12 o 
   0  -7   1       27.12       20.94      2.24 o 
   1  -7   1      144.93      150.18      5.01 o 
   2  -7   1        3.72        2.15      1.79 o 
   3  -7   1       52.05       72.40     25.11 o 
   4  -7   1       11.51       13.15      2.18 o 
   5  -7   1      139.47      140.17     11.28 o 
  -9  -6   1        3.23        5.01      3.22 o 
  -8  -6   1       49.87       48.05      1.64 o 
  -7  -6   1      118.48      114.88      2.06 o 
  -6  -6   1        0.38        0.24      0.49 o 
  -5  -6   1      441.80      452.81      6.13 o 
  -4  -6   1     2629.86     2576.81     53.33 o 
  -3  -6   1       54.19       53.33      1.32 o 
  -2  -6   1      239.22      231.52      3.25 o 
  -1  -6   1       15.01       18.72      0.76 o 
   0  -6   1       18.64       18.47      1.03 o 
   1  -6   1        1.98        4.03      1.52 o 
   2  -6   1       72.12       66.41      5.19 o 
   3  -6   1      230.30      241.48     12.75 o 
   4  -6   1       38.69       31.04      4.30 o 
   5  -6   1        5.08        1.76      2.82 o 
   6  -6   1       57.02       61.13      3.62 o 
  -9  -5   1       23.91       32.13      4.21 o 
  -8  -5   1        8.57        8.21      0.82 o 
  -7  -5   1        1.35        0.80      0.96 o 
  -6  -5   1       18.05       18.84      3.49 o 
  -5  -5   1       24.23       23.49      1.27 o 
  -4  -5   1        0.82        1.19      0.65 o 
  -3  -5   1        5.19        6.55      0.51 o 
  -2  -5   1       43.27       44.49      0.85 o 
  -1  -5   1      447.40      486.38      8.92 o 
   0  -5   1       62.74       53.80      1.96 o 
   1  -5   1       26.46       26.04      2.06 o 
   2  -5   1        0.52        2.24      1.43 o 
   3  -5   1     1323.41     1231.99     32.22 o 
   4  -5   1      568.45      551.27     20.90 o 
   5  -5   1       12.78       15.59      1.99 o 
   6  -5   1        0.31        1.66      1.61 o 
   7  -5   1        3.95        6.72      1.99 o 
  -9  -4   1       35.54       32.52      1.96 o 
  -8  -4   1        1.16        2.16      0.74 o 
  -7  -4   1      699.19      675.72     10.12 o 
  -6  -4   1     2419.65     2425.40     39.00 o 
  -5  -4   1        8.36        8.36      1.26 o 
  -4  -4   1      565.28      530.25      6.02 o 
  -3  -4   1       20.47       21.25      0.87 o 
  -2  -4   1      158.35      192.10      1.86 o 
  -1  -4   1     1194.59     1284.01     16.91 o 
   0  -4   1      154.68      156.75      2.67 o 
   1  -4   1       15.52       12.98      1.52 o 
   2  -4   1      258.26      272.08      6.27 o 
   3  -4   1      310.81      300.99      9.58 o 
   4  -4   1        1.86        2.09      1.17 o 
   5  -4   1        2.42        2.07      1.30 o 
   6  -4   1       90.59       95.72      3.54 o 
   7  -4   1       29.60       32.23      3.07 o 
   8  -4   1        0.73        0.90      1.58 o 
  -9  -3   1       86.69       85.01      3.29 o 
  -8  -3   1       30.89       32.84      1.60 o 
  -7  -3   1       91.35       93.40      2.05 o 
  -6  -3   1     1525.62     1478.25     21.85 o 
  -5  -3   1        1.12        2.16      0.53 o 
  -4  -3   1       62.34       63.95      1.31 o 
  -3  -3   1      270.57      249.66      2.37 o 
  -2  -3   1       27.16       33.62      0.60 o 
  -1  -3   1       37.00       49.31      1.62 o 
   0  -3   1     1628.51     1621.90     59.23 o 
   1  -3   1     3145.14     2529.58    401.82 o 
   2  -3   1     1769.28     1765.06     44.93 o 
   3  -3   1        0.19        0.54      0.98 o 
   4  -3   1      237.07      240.94      4.96 o 
   5  -3   1      304.50      302.49      6.27 o 
   6  -3   1        4.16        2.70      1.23 o 
   7  -3   1      163.09      165.01      4.61 o 
   8  -3   1       31.28       51.73      7.83 o 
  -9  -2   1        1.80        3.12      1.33 o 
  -8  -2   1      205.65      203.56      5.64 o 
  -7  -2   1       28.15       27.50      1.13 o 
  -6  -2   1       91.98       91.00      4.87 o 
  -5  -2   1      136.14      141.19      2.37 o 
  -4  -2   1      329.69      385.22      6.18 o 
  -3  -2   1     2207.63     2293.84     32.21 o 
  -2  -2   1      535.51      609.40      5.86 o 
  -1  -2   1     8817.31     8369.60    295.69 o 
   0  -2   1    28178.85    19923.62    954.90 o 
   1  -2   1        6.82       15.31      0.76 o 
   2  -2   1     2201.22     2116.80     50.66 o 
   3  -2   1       11.49        7.60      0.32 o 
   4  -2   1       81.05       73.94      2.68 o 
   5  -2   1        1.12        2.85      0.61 o 
   6  -2   1        3.47        3.00      0.65 o 
   7  -2   1       62.24       60.61      2.06 o 
   8  -2   1        1.31        1.29      1.36 o 
   9  -2   1        0.90        1.22      1.49 o 
  -9  -1   1       23.13       25.70      3.71 o 
  -8  -1   1      747.71      741.89     14.15 o 
  -7  -1   1      193.67      203.66      4.04 o 
  -6  -1   1      273.53      273.52      4.79 o 
  -5  -1   1      432.58      444.53      5.58 o 
  -4  -1   1      278.82      304.47      3.60 o 
  -3  -1   1       14.40       19.50      0.88 o 
  -2  -1   1      409.12      418.05      4.42 o 
  -1  -1   1      538.76      546.31      8.46 o 
   0  -1   1     1207.30     1219.32     17.01 o 
   1  -1   1       91.48       92.28      1.27 o 
   2  -1   1        3.76        5.00      0.28 o 
   3  -1   1        1.39        0.75      0.36 o 
   4  -1   1      493.67      499.13      5.62 o 
   5  -1   1       74.42       85.51      2.18 o 
   6  -1   1      134.06      121.63      2.68 o 
   7  -1   1      657.29      704.57     40.72 o 
   8  -1   1      420.48      402.76     13.75 o 
   9  -1   1        1.84        2.61      1.10 o 
  -9   0   1       18.74       17.50      1.80 o 
  -8   0   1       58.08       56.95      2.82 o 
  -7   0   1        7.52        8.30      1.20 o 
  -6   0   1      115.78      120.26      2.56 o 
  -5   0   1      113.27      110.57      2.54 o 
  -4   0   1      217.11      224.44      2.82 o 
  -3   0   1      904.65      905.28     10.44 o 
  -2   0   1     8589.17     7970.01    154.75 o 
  -1   0   1     3301.25     3338.63     60.31 o 
   2   0   1     2620.16     2781.03     48.31 o 
   3   0   1       12.36       19.00      0.69 o 
   4   0   1      461.54      497.96      6.08 o 
   5   0   1       80.88       85.50      1.91 o 
   6   0   1      563.04      553.66      9.59 o 
   7   0   1       76.60       75.49      2.45 o 
   8   0   1      113.43      104.37      4.56 o 
   9   0   1        0.24        0.07      0.86 o 
  -9   1   1        7.53        5.56      1.50 o 
  -8   1   1       59.90       54.38      2.30 o 
  -7   1   1       90.21       83.57      2.73 o 
  -6   1   1      258.89      251.28      4.98 o 
  -5   1   1      592.67      574.06     13.60 o 
  -4   1   1      463.30      428.44      6.10 o 
  -3   1   1       64.95       68.04      1.68 o 
  -2   1   1     7379.94     6841.67    219.73 o 
  -1   1   1     1084.96      997.58     19.24 o 
   1   1   1      696.37      697.65     11.46 o 
   2   1   1      210.70      205.28      2.48 o 
   3   1   1      171.40      178.89      2.14 o 
   4   1   1      934.00      999.85     11.95 o 
   5   1   1     1035.06     1027.49     13.96 o 
   6   1   1      648.36      624.51      8.82 o 
   7   1   1       52.75       52.08      1.96 o 
   8   1   1      105.59      106.44      3.22 o 
   9   1   1        1.88        0.82      0.86 o 
  -8   2   1       76.59       72.14      5.59 o 
  -7   2   1       11.43       10.35      1.65 o 
  -6   2   1        2.72        2.99      1.23 o 
  -5   2   1       48.77       51.15      1.45 o 
  -4   2   1      179.23      194.42     15.44 o 
  -3   2   1       44.27       45.50      1.16 o 
  -2   2   1       74.56       85.03      2.24 o 
  -1   2   1     1506.07     1526.00     33.12 o 
   0   2   1       45.98       41.98      1.07 o 
   1   2   1     1370.90     1369.22     21.57 o 
   2   2   1       27.52       33.55      0.65 o 
   3   2   1     2161.16     2295.67     52.09 o 
   4   2   1     4375.55     4608.13     67.39 o 
   5   2   1     1640.15     1616.38     19.16 o 
   6   2   1     2551.00     2513.26     40.32 o 
   7   2   1       96.98       89.94      2.13 o 
   8   2   1       83.59       81.06      2.30 o 
   9   2   1       21.71       21.87      2.09 o 
  10   2   1        0.04       -0.27      1.34 o 
  -8   3   1       17.07       19.64      2.82 o 
  -7   3   1       19.55       20.46      2.19 o 
  -6   3   1      142.11      131.42      3.80 o 
  -5   3   1        2.20        0.40      0.51 o 
  -4   3   1     2720.11     2729.25     54.62 o 
  -3   3   1      655.36      602.10      9.10 o 
  -2   3   1       89.45       72.59      3.40 o 
  -1   3   1      686.93      703.21     13.78 o 
   0   3   1      213.60        7.16      0.81 o 
   1   3   1        4.31        5.57      0.48 o 
   2   3   1       12.60       15.90      0.41 o 
   3   3   1      697.99      712.69      7.79 o 
   4   3   1     1404.56     1462.60     21.56 o 
   5   3   1       29.00       30.87      0.86 o 
   6   3   1       29.25       29.86      1.55 o 
   7   3   1      131.79      128.13      2.20 o 
   8   3   1      212.01      219.64      6.31 o 
   9   3   1       46.20       45.37      2.66 o 
  10   3   1       59.14       59.34      4.83 o 
  -8   4   1       29.74       24.13      4.82 o 
  -7   4   1      100.15       96.65      6.35 o 
  -6   4   1      337.53      323.43     19.02 o 
  -5   4   1       64.24       67.39      1.78 o 
  -4   4   1      365.57      356.05     13.38 o 
  -3   4   1      346.53      340.62     12.49 o 
  -2   4   1        8.17        9.22      1.34 o 
  -1   4   1      436.89      429.46      5.48 o 
   0   4   1      260.81      287.03      4.43 o 
   1   4   1      131.19      118.51      1.40 o 
   2   4   1     2290.47     2268.16     36.52 o 
   3   4   1      405.02      436.41      4.30 o 
   4   4   1     1948.12     2094.64     33.96 o 
   5   4   1       69.61       71.66      1.08 o 
   6   4   1      173.23      175.97      2.57 o 
   7   4   1      301.71      307.69      4.30 o 
   8   4   1       52.16       41.47     21.97 o 
   9   4   1       31.16       32.87      2.69 o 
  -7   5   1       12.09       11.01      2.28 o 
  -6   5   1       67.50       97.70     44.53 o 
  -5   5   1       64.10      127.46     72.68 o 
  -4   5   1      174.88      165.27      7.74 o 
  -3   5   1       28.10       28.54      1.77 o 
  -2   5   1      278.62      297.80     10.25 o 
  -1   5   1      406.12      428.66      5.98 o 
   0   5   1       11.12       10.95      0.85 o 
   1   5   1        0.12        0.50      0.58 o 
   2   5   1     3569.19     3554.72     57.77 o 
   3   5   1      460.18      444.27      5.88 o 
   4   5   1        7.22        9.42      0.56 o 
   5   5   1      101.27      103.80      1.26 o 
   6   5   1      123.88      120.24      1.62 o 
   7   5   1       79.33       82.66      1.87 o 
   8   5   1       28.22       27.30      1.43 o 
   9   5   1       98.60       98.36      6.00 o 
  -6   6   1       39.30      116.14     56.12 o 
  -5   6   1       39.29      131.35     85.34 o 
  -4   6   1       66.98       64.89      4.92 o 
  -3   6   1        0.38        0.99      1.17 o 
  -2   6   1        5.28        3.00      1.14 o 
  -1   6   1       37.75       35.53      0.84 o 
   0   6   1        9.01        7.79      0.64 o 
   1   6   1        3.18        3.20      0.62 o 
   2   6   1        5.87        5.97      0.67 o 
   3   6   1      211.60      218.75      7.53 o 
   4   6   1        2.11        4.00      0.71 o 
   5   6   1        0.55        0.68      0.47 o 
   6   6   1      154.42      151.21      3.79 o 
   7   6   1       65.80       65.50      1.04 o 
   8   6   1      186.64      201.96     24.21 o 
   9   6   1      156.34      150.18      7.79 o 
  -6   7   1        7.78        9.22      3.67 o 
  -5   7   1        1.25        2.42      2.44 o 
  -4   7   1        1.45       17.82     11.19 o 
  -3   7   1        2.49        2.15      1.46 o 
  -2   7   1       35.63       40.76      3.27 o 
  -1   7   1        0.22       -0.55      1.30 o 
   0   7   1     1479.02     1442.49     25.65 o 
   1   7   1      569.76      547.93     19.06 o 
   2   7   1       83.44       89.57      5.50 o 
   3   7   1      191.33      174.98      3.71 o 
   4   7   1       64.63       64.75      2.92 o 
   5   7   1      289.23      304.66      3.76 o 
   6   7   1        6.40        5.70      0.55 o 
   7   7   1        3.16        2.04      0.52 o 
   8   7   1       84.32      105.98     26.94 o 
   9   7   1        0.01        0.81      4.92 o 
  -5   8   1       27.20       31.43      7.97 o 
  -4   8   1       41.00       65.47     23.18 o 
  -3   8   1       67.30       73.36      4.13 o 
  -2   8   1      237.60      233.64      9.22 o 
  -1   8   1       79.11       91.64      5.29 o 
   0   8   1      231.98      247.37      7.65 o 
   1   8   1      177.46      179.24      3.76 o 
   2   8   1       17.17       18.14      1.11 o 
   3   8   1      170.12      173.04      2.64 o 
   4   8   1       25.91       26.02      1.07 o 
   5   8   1        5.17        6.80      1.20 o 
   6   8   1      288.16      303.71      5.30 o 
   7   8   1        1.75        0.81      1.98 o 
   8   8   1       15.20       22.91      4.30 o 
  -3   9   1       25.86       27.36      3.43 o 
  -2   9   1        5.12        3.44      2.34 o 
  -1   9   1       17.87       14.21      2.18 o 
   0   9   1       33.51       37.14      2.18 o 
   1   9   1       24.58       21.03      2.42 o 
   2   9   1       71.31       63.30      1.85 o 
   3   9   1       13.39       12.56      1.16 o 
   4   9   1        0.03        0.17      0.66 o 
   5   9   1       39.85       41.90      1.87 o 
   6   9   1      494.16      471.53     10.63 o 
   7   9   1      153.42      122.81     71.38 o 
   8   9   1        9.02       10.38      3.49 o 
  -2  10   1       65.47       78.26     13.65 o 
  -1  10   1       87.97       83.07      5.86 o 
   0  10   1        0.52        1.18      1.76 o 
   1  10   1      106.08      117.01      4.30 o 
   2  10   1       47.53       41.35      2.86 o 
   3  10   1        4.21        3.40      2.51 o 
   4  10   1        1.90       -0.46      1.32 o 
   5  10   1        0.10       -0.82      1.23 o 
   6  10   1       14.94       14.50      3.13 o 
   7  10   1       23.72       23.63      3.85 o 
   0  11   1        0.03       -0.54      1.51 o 
   1  11   1        1.28        1.68      1.45 o 
   2  11   1        2.00        2.85      1.42 o 
   3  11   1        2.38        2.02      1.17 o 
   4  11   1      145.62      135.57      7.12 o 
  -5 -10   2        2.60        1.19      0.97 o 
  -4 -10   2        8.99        4.28      3.02 o 
  -3 -10   2       16.06       19.47      1.88 o 
  -2 -10   2        0.06        0.07      0.92 o 
  -1 -10   2        1.38        1.88      2.06 o 
   0 -10   2       25.28       28.19      3.58 o 
   1 -10   2        0.63        0.81      2.24 o 
  -7  -9   2       36.01       34.19      4.65 o 
  -6  -9   2       26.66       27.61      1.72 o 
  -5  -9   2        1.96        3.17      1.44 o 
  -4  -9   2        5.55        6.19      1.23 o 
  -3  -9   2      344.56      361.78     10.91 o 
  -2  -9   2       28.25       28.75      2.10 o 
  -1  -9   2       38.85       48.26      4.03 o 
   0  -9   2       36.10       34.91      5.91 o 
   1  -9   2       47.06       45.38      3.85 o 
   2  -9   2        0.07       -1.34      2.33 o 
   3  -9   2       20.99       19.32      3.36 o 
  -7  -8   2       71.61       72.84      2.03 o 
  -6  -8   2        0.22       -0.01      0.99 o 
  -5  -8   2       42.10       40.72      1.81 o 
  -4  -8   2       82.21       75.62      1.89 o 
  -3  -8   2      127.04      131.60      2.72 o 
  -2  -8   2       72.49       76.67      2.06 o 
  -1  -8   2        1.51        0.95      1.18 o 
   0  -8   2       38.15       37.23      2.95 o 
   1  -8   2        2.20        2.51      1.97 o 
   2  -8   2       13.77       -2.60      4.03 o 
   3  -8   2       37.06       34.00      2.85 o 
   4  -8   2        5.08        5.60      2.18 o 
  -8  -7   2        1.09        1.52      4.92 o 
  -7  -7   2        0.01       -0.21      0.70 o 
  -6  -7   2        5.35        5.77      1.37 o 
  -5  -7   2      264.81      260.71      6.69 o 
  -4  -7   2       51.52       48.52      1.80 o 
  -3  -7   2       16.56       13.63      1.27 o 
  -2  -7   2       25.26       30.34      1.32 o 
  -1  -7   2       18.05       20.78      0.94 o 
   0  -7   2      148.58      146.08      2.41 o 
   1  -7   2        3.06        3.04      1.88 o 
   2  -7   2       20.29       17.63      2.69 o 
   4  -7   2        4.81        2.48      1.86 o 
   5  -7   2       33.71       36.34      3.23 o 
  -8  -6   2       27.74       27.08      1.26 o 
  -7  -6   2      312.24      303.65      5.50 o 
  -6  -6   2      402.43      397.37      6.55 o 
  -5  -6   2      636.90      611.11      9.25 o 
  -4  -6   2      460.20      438.23      8.34 o 
  -3  -6   2        9.05        8.01      0.87 o 
  -2  -6   2       23.73       19.89      0.96 o 
  -1  -6   2       61.85       61.29      1.51 o 
   0  -6   2       94.99       90.33      2.88 o 
   1  -6   2        7.56        7.16      1.79 o 
   3  -6   2       13.61        9.40      2.51 o 
   4  -6   2       19.49       19.50      4.79 o 
   5  -6   2        7.22        8.19      2.48 o 
   6  -6   2       27.33       35.15      3.52 o 
  -9  -5   2        2.59        2.07      1.91 o 
  -8  -5   2       23.80       23.95      1.51 o 
  -7  -5   2       83.43       81.50      2.22 o 
  -6  -5   2      284.42      289.39      4.45 o 
  -5  -5   2        4.84        5.79      0.73 o 
  -4  -5   2       77.64       73.69      1.67 o 
  -3  -5   2       39.75       39.17      1.09 o 
  -2  -5   2      399.44      399.83      5.33 o 
  -1  -5   2       23.54       24.51      4.41 o 
   0  -5   2       56.69       64.80      1.19 o 
   1  -5   2     1756.97     1651.71     26.96 o 
   2  -5   2      464.71      500.22     11.90 o 
   3  -5   2      237.05      243.09      9.76 o 
   4  -5   2      570.79      562.33     18.12 o 
   5  -5   2      125.96      123.10      6.04 o 
   6  -5   2       15.02       14.66      2.42 o 
   7  -5   2       16.69       17.03      2.47 o 
  -9  -4   2       17.31       16.32      2.05 o 
  -8  -4   2      118.64      124.53      3.43 o 
  -7  -4   2      245.27      230.51      4.08 o 
  -6  -4   2      245.73      238.46      4.11 o 
  -5  -4   2      122.13      123.47      2.08 o 
  -4  -4   2      241.45      241.53      3.32 o 
  -3  -4   2       28.33       29.73      1.34 o 
  -2  -4   2       10.78       10.73      0.65 o 
  -1  -4   2     1278.77     1374.62     17.87 o 
   0  -4   2     1751.34     1930.17     34.34 o 
   1  -4   2     3638.96     3671.04     59.04 o 
   2  -4   2      775.10      699.01     15.57 o 
   3  -4   2        0.17       -0.18      1.16 o 
   4  -4   2        6.34        6.80      3.13 o 
   5  -4   2       30.41       31.20      1.99 o 
   6  -4   2        1.67        2.00      1.36 o 
   7  -4   2       19.03       18.18      2.83 o 
   8  -4   2        4.89        5.11      1.87 o 
  -9  -3   2      148.58      149.44      3.60 o 
  -8  -3   2      571.66      565.84      9.28 o 
  -7  -3   2        4.96        4.15      0.83 o 
  -6  -3   2      231.05      227.21      3.77 o 
  -5  -3   2      284.37      289.84      3.68 o 
  -4  -3   2        2.41        6.28      1.54 o 
  -3  -3   2       41.09       44.20      1.18 o 
  -2  -3   2       27.61       31.01      0.71 o 
  -1  -3   2       30.05       18.35      0.86 o 
   0  -3   2      338.81      346.20      4.49 o 
   1  -3   2       15.94       14.71      0.50 o 
   2  -3   2        5.73       11.01      1.34 o 
   3  -3   2      190.90      181.78      6.00 o 
   4  -3   2      613.23      599.57     13.78 o 
   5  -3   2        8.48       10.69      2.46 o 
   6  -3   2       13.40       13.08      1.52 o 
   7  -3   2      393.91      473.59    107.67 o 
   8  -3   2       73.40      114.75     46.00 o 
  -9  -2   2        0.90        0.75      1.59 o 
  -8  -2   2       47.21       47.05      2.18 o 
  -7  -2   2       42.33       43.39      1.42 o 
  -6  -2   2       38.48       39.47      1.46 o 
  -5  -2   2      221.55      216.72      3.40 o 
  -4  -2   2       54.44       46.11      1.27 o 
  -3  -2   2      367.25      344.78      4.38 o 
  -2  -2   2      965.52      873.52     10.30 o 
  -1  -2   2    20185.04    17124.20    516.10 o 
   0  -2   2    20476.49    17275.34    525.04 o 
   1  -2   2      436.12      423.53      5.54 o 
   2  -2   2      693.92      794.22     10.53 o 
   3  -2   2      327.17      346.28      4.24 o 
   4  -2   2      143.12      152.09      2.07 o 
   5  -2   2       14.74       12.02      1.36 o 
   6  -2   2      132.75      132.48      6.00 o 
   7  -2   2       96.08      105.14     12.84 o 
   8  -2   2        0.05       -0.48      1.23 o 
   9  -2   2        0.15       -0.62      1.36 o 
  -9  -1   2        1.93        3.84      1.45 o 
  -8  -1   2      203.44      198.25      5.54 o 
  -7  -1   2       41.87       35.76      1.42 o 
  -6  -1   2      137.66      134.73      2.28 o 
  -5  -1   2      284.31      302.15      9.66 o 
  -4  -1   2      192.24      189.71      2.41 o 
  -3  -1   2      718.92      710.62      8.44 o 
  -2  -1   2     2159.66     2103.88     35.40 o 
  -1  -1   2     1725.59     1796.34     28.13 o 
   0  -1   2       19.64       18.97      0.70 o 
   1  -1   2       80.86       72.30      1.34 o 
   2  -1   2       28.86       21.00      0.50 o 
   3  -1   2        3.29        5.72      0.72 o 
   4  -1   2      123.62      150.65      1.93 o 
   5  -1   2     1524.27     1471.85     22.79 o 
   6  -1   2      312.18      315.97      7.31 o 
   7  -1   2       69.06       61.61      2.16 o 
   8  -1   2      244.25      243.99      9.49 o 
   9  -1   2       10.85        8.68      1.61 o 
  -9   0   2       23.33       22.53      2.02 o 
  -8   0   2       68.61       63.61      2.52 o 
  -7   0   2       46.92       47.11      1.60 o 
  -6   0   2       17.49       18.18      1.08 o 
  -5   0   2       53.42       53.74      2.31 o 
  -4   0   2      746.75      754.71      9.20 o 
  -3   0   2      241.99      248.54      2.97 o 
  -2   0   2     3586.08     3645.85     69.55 o 
  -1   0   2     1218.49     1237.45     17.88 o 
   0   0   2      528.90      523.28      6.20 o 
   1   0   2      200.90      193.15      2.09 o 
   2   0   2     4276.74     4612.73     88.66 o 
   3   0   2     1125.18     1167.47     14.70 o 
   4   0   2      276.64      321.70      2.97 o 
   5   0   2     4008.80     4095.57     60.29 o 
   6   0   2     2683.01     2621.17     36.46 o 
   7   0   2        9.94       11.94      1.14 o 
   8   0   2       20.45       18.24      1.25 o 
   9   0   2       15.87       11.14      2.53 o 
  -9   1   2        2.21        0.78      1.27 o 
  -8   1   2        5.03        5.50      1.35 o 
  -7   1   2        3.17        2.16      1.87 o 
  -6   1   2        6.58        6.00      1.46 o 
  -5   1   2      995.91     1011.91     14.62 o 
  -4   1   2     4927.53     4905.71     88.20 o 
  -3   1   2       17.24       21.73      0.92 o 
  -2   1   2     1538.88     1508.92     24.87 o 
  -1   1   2     3247.15     3259.54     59.68 o 
   0   1   2      830.39      841.37     11.13 o 
   1   1   2      965.58      976.46     12.59 o 
   2   1   2      196.39      190.91      3.18 o 
   3   1   2       11.35       16.15      1.34 o 
   4   1   2      274.68      307.51      3.35 o 
   5   1   2       66.33       73.24      1.30 o 
   6   1   2        0.10        1.00      0.60 o 
   7   1   2       22.88       22.73      0.85 o 
   8   1   2       63.21       70.11      1.88 o 
   9   1   2       48.47       44.31      1.60 o 
  -8   2   2       14.17       12.36      2.09 o 
  -7   2   2      168.72      178.87     17.77 o 
  -6   2   2        6.91        4.82      1.09 o 
  -5   2   2       79.53       84.62      1.94 o 
  -4   2   2      850.72      828.05     11.69 o 
  -3   2   2      199.27      197.96      3.55 o 
  -2   2   2       54.95       58.12      1.52 o 
  -1   2   2       35.57       27.70      1.06 o 
   0   2   2      940.57      924.95     12.50 o 
   1   2   2     1226.76     1306.83     18.25 o 
   2   2   2     1041.67     1018.70     17.86 o 
   3   2   2     7094.10     7552.90    123.71 o 
   4   2   2     5894.24     6153.80    113.57 o 
   5   2   2      223.96      214.65      2.82 o 
   6   2   2       26.14       31.13      2.02 o 
   7   2   2       53.59       61.14      1.47 o 
   8   2   2        2.86        1.73      0.62 o 
   9   2   2       38.78       33.91      1.63 o 
  10   2   2       42.76       39.09      2.20 o 
  -8   3   2        3.61        0.90      2.42 o 
  -7   3   2        1.85        1.47      0.89 o 
  -6   3   2      531.50      515.53     26.81 o 
  -5   3   2       37.95       37.13      2.10 o 
  -4   3   2      738.98      760.30     11.67 o 
  -3   3   2        0.42        0.81      1.16 o 
  -2   3   2      326.90      388.35      7.88 o 
  -1   3   2        0.02        0.54      0.72 o 
   0   3   2       19.21       21.66      0.98 o 
   1   3   2     1872.31     1898.66     69.36 o 
   2   3   2     3359.80     3550.63     62.00 o 
   3   3   2      292.18      324.27      9.98 o 
   4   3   2     1943.41     1987.27     61.26 o 
   5   3   2        2.01        2.50      0.33 o 
   6   3   2      751.34      735.72      9.58 o 
   7   3   2        0.38        3.74      2.65 o 
   8   3   2        5.46        2.64      0.93 o 
   9   3   2      284.77      268.72      5.88 o 
  10   3   2       23.12        9.85      4.92 o 
  -7   4   2        3.01        0.90      4.21 o 
  -6   4   2      424.83      414.32     17.68 o 
  -5   4   2      181.95      179.91      4.21 o 
  -4   4   2      120.55      114.71      2.69 o 
  -3   4   2      108.73      107.69      1.68 o 
  -2   4   2        6.84        7.97      2.42 o 
  -1   4   2        6.26        7.52      1.16 o 
   0   4   2      347.20      372.20      5.64 o 
   1   4   2       35.28       35.60      0.80 o 
   2   4   2      383.12      419.87      8.97 o 
   3   4   2       33.44       32.92      0.87 o 
   4   4   2      226.24      210.13      6.85 o 
   5   4   2       32.17       36.05      1.45 o 
   6   4   2       10.62       11.12      1.16 o 
   7   4   2      125.71      125.87      1.93 o 
   8   4   2       72.77       73.91     11.01 o 
   9   4   2      579.45      431.70    150.81 o 
  10   4   2      309.87      292.67     16.02 o 
  -7   5   2        6.63        4.62      2.15 o 
  -6   5   2       25.39       23.29     16.96 o 
  -5   5   2       10.73       15.50     22.51 o 
  -4   5   2       39.87       38.13      2.06 o 
  -3   5   2        1.23        1.50      0.26 o 
  -2   5   2      165.45      185.09      5.19 o 
  -1   5   2      496.64      468.38     21.48 o 
   0   5   2     8052.47     8277.73    169.50 o 
   1   5   2      177.90      197.63      2.85 o 
   2   5   2     1312.20     1354.25     30.25 o 
   3   5   2        5.14        8.42      0.58 o 
   4   5   2      352.36      371.38      7.79 o 
   5   5   2      688.77      714.53      7.06 o 
   6   5   2        3.58        4.22      0.82 o 
   7   5   2       29.06       28.51      2.52 o 
   8   5   2       13.18       11.68      0.72 o 
   9   5   2       10.27       10.69      2.37 o 
  -6   6   2        4.54        5.20      2.61 o 
  -5   6   2       97.70      103.00      6.71 o 
  -4   6   2       96.45      112.68     23.72 o 
  -3   6   2      134.13      136.21     11.59 o 
  -2   6   2       61.51       64.03      0.91 o 
  -1   6   2      354.75      366.94      5.04 o 
   0   6   2     1124.29     1148.29     19.91 o 
   1   6   2      287.67      287.57     10.92 o 
   2   6   2       20.36       21.38      0.84 o 
   3   6   2      176.28      172.63      2.34 o 
   4   6   2       22.09       22.43      0.66 o 
   5   6   2        3.08        3.62      0.83 o 
   6   6   2      187.07      206.99     42.60 o 
   7   6   2      166.12      175.42      6.53 o 
   8   6   2      129.71      151.48     12.89 o 
   9   6   2       11.72       13.41      2.95 o 
  -5   7   2        6.21        6.94      2.21 o 
  -4   7   2        0.09       -0.69      1.82 o 
  -3   7   2        7.86       10.55      1.83 o 
  -2   7   2      271.24      269.68     10.20 o 
  -1   7   2      190.59      173.23      3.62 o 
   0   7   2      231.95      226.34      5.21 o 
   1   7   2       88.09       84.22      1.71 o 
   2   7   2       90.07       90.85      1.80 o 
   3   7   2       59.96       58.01      2.96 o 
   4   7   2       69.37       73.62      1.85 o 
   5   7   2      108.51      101.48      1.60 o 
   6   7   2      731.73      714.61     10.01 o 
   7   7   2        3.63        3.85      1.71 o 
   8   7   2      209.92      219.77      6.26 o 
   9   7   2        6.63        5.63      2.18 o 
  -5   8   2       40.60       54.42      5.91 o 
  -4   8   2       43.84       72.51      7.07 o 
  -3   8   2       23.13       60.98     25.69 o 
  -2   8   2      951.44      949.48     54.51 o 
  -1   8   2      334.08      331.84      6.17 o 
   0   8   2        1.21        2.05      0.55 o 
   1   8   2      186.02      196.45      5.04 o 
   2   8   2       87.62       85.58      1.62 o 
   3   8   2       48.14       45.80      1.63 o 
   4   8   2       52.91       51.10      1.98 o 
   5   8   2       19.75       22.26      1.87 o 
   6   8   2        1.81        1.87      0.59 o 
   7   8   2       10.04       11.18      2.02 o 
   8   8   2       24.79       28.16      2.88 o 
  -3   9   2        3.51       14.93      7.25 o 
  -2   9   2        3.14        3.03      2.14 o 
  -1   9   2       24.98       27.04      3.04 o 
   0   9   2       13.19       13.04      1.04 o 
   1   9   2        0.47        0.77      0.67 o 
   2   9   2        0.64        0.59      0.77 o 
   3   9   2       48.10       48.85      1.48 o 
   4   9   2      447.36      421.66      8.68 o 
   5   9   2       17.24       18.60      1.12 o 
   6   9   2      243.71      239.34      6.13 o 
   7   9   2       16.69       17.90      3.98 o 
   8   9   2       39.47       42.45      3.32 o 
  -2  10   2       12.06       33.56     14.32 o 
  -1  10   2       45.85       51.28      3.62 o 
   0  10   2       15.37       16.51      2.42 o 
   1  10   2       79.32       72.69      6.90 o 
   2  10   2       15.44       16.17      1.16 o 
   3  10   2       30.88       27.53      2.11 o 
   4  10   2      255.98      250.18      9.15 o 
   5  10   2       94.26       92.32      2.67 o 
   6  10   2        3.25        3.22      2.42 o 
   7  10   2        7.04        6.84      2.34 o 
   0  11   2        7.39        7.10      2.43 o 
   1  11   2        4.99        6.04      1.98 o 
   2  11   2       33.61       35.78      2.64 o 
   3  11   2        8.72        9.82      2.52 o 
   4  11   2        7.66        4.94      0.99 o 
   5  11   2       23.99       26.13      3.22 o 
  -5 -10   3        0.19        0.41      1.26 o 
  -4 -10   3        2.21        2.13      1.10 o 
  -3 -10   3       30.11       33.41      2.95 o 
  -2 -10   3        1.09        0.88      0.98 o 
  -1 -10   3        1.07        2.42      2.24 o 
   0 -10   3        4.39        3.76      2.60 o 
   1 -10   3        1.21        1.52      2.42 o 
  -6  -9   3       17.17       16.75      7.32 o 
  -5  -9   3      134.00      136.13      3.89 o 
  -4  -9   3        6.68        4.99      1.45 o 
  -3  -9   3        8.81        8.03      1.35 o 
  -2  -9   3       12.21       12.66      1.48 o 
  -1  -9   3       16.61       18.10      1.29 o 
   0  -9   3       71.34       76.70      7.43 o 
   1  -9   3        2.23        0.18      3.40 o 
   2  -9   3        8.06        6.80      2.95 o 
   3  -9   3       26.22       20.59      6.98 o 
  -7  -8   3        9.76        8.39      1.43 o 
  -6  -8   3        0.03        0.16      1.01 o 
  -5  -8   3      586.69      592.45     15.58 o 
  -4  -8   3      197.52      198.31      3.87 o 
  -3  -8   3       22.43       24.49      1.56 o 
  -2  -8   3        1.21        2.09      0.85 o 
  -1  -8   3        1.26        1.36      0.71 o 
   0  -8   3        3.03        1.54      0.93 o 
   1  -8   3        2.03        0.63      1.79 o 
   2  -8   3       25.39       28.19      6.00 o 
   3  -8   3       10.81       15.93      3.40 o 
   4  -8   3       26.53       27.20     12.22 o 
  -8  -7   3       12.77       12.76      1.75 o 
  -7  -7   3        0.52        0.77      1.55 o 
  -6  -7   3        3.58        3.99      0.97 o 
  -5  -7   3       45.90       47.69      3.39 o 
  -4  -7   3        1.42        1.75      1.04 o 
  -3  -7   3        0.13        0.35      0.91 o 
  -2  -7   3      189.83      200.20      3.19 o 
  -1  -7   3       17.23       19.29      1.29 o 
   0  -7   3        0.46        0.82      0.55 o 
   1  -7   3      254.00      263.04      8.14 o 
   2  -7   3       29.98       33.74      3.31 o 
   3  -7   3      345.40      325.07     15.84 o 
   4  -7   3      142.12      127.00      6.44 o 
   5  -7   3       30.52       30.82      3.59 o 
  -8  -6   3        0.03        1.92      2.69 o 
  -7  -6   3      573.39      553.75      9.88 o 
  -6  -6   3      305.88      303.11      5.09 o 
  -5  -6   3       69.08       64.21      1.66 o 
  -4  -6   3       16.76       18.76      1.60 o 
  -3  -6   3        0.12       -0.15      0.80 o 
  -2  -6   3      518.52      515.31      9.05 o 
  -1  -6   3       30.22       28.67      1.17 o 
   0  -6   3       19.76       21.89      0.89 o 
   1  -6   3      651.60      653.99     31.86 o 
   2  -6   3       37.17       47.17      5.10 o 
   3  -6   3       73.43       84.85      4.30 o 
   4  -6   3        0.67       -0.45      3.31 o 
   5  -6   3       32.55       33.24      3.29 o 
   6  -6   3        0.13        0.14      1.81 o 
  -9  -5   3       90.06       87.69      2.82 o 
  -8  -5   3       68.29       73.10      2.11 o 
  -7  -5   3      249.02      238.47      4.22 o 
  -6  -5   3      272.99      261.49      4.53 o 
  -5  -5   3      194.14      193.77      3.25 o 
  -4  -5   3       26.59       26.79      1.11 o 
  -3  -5   3      118.38      112.61      2.36 o 
  -2  -5   3       18.96       18.68      0.95 o 
  -1  -5   3      495.76      502.00     11.10 o 
   0  -5   3        0.03        0.38      0.65 o 
   1  -5   3      177.39      182.12      2.98 o 
   2  -5   3       92.84       88.16      3.58 o 
   3  -5   3        0.28       -1.07      2.77 o 
   4  -5   3      137.57      138.46      5.46 o 
   5  -5   3       19.83       23.51      2.15 o 
   6  -5   3       22.74       28.05      7.07 o 
   7  -5   3      105.74      132.72     34.23 o 
  -9  -4   3        7.72        6.00      2.09 o 
  -8  -4   3        2.95        4.69      1.28 o 
  -7  -4   3        8.75        8.56      1.02 o 
  -6  -4   3        1.68        2.11      0.94 o 
  -5  -4   3        2.85        2.73      0.91 o 
  -4  -4   3       92.89      107.69      2.29 o 
  -3  -4   3      394.43      414.91      5.12 o 
  -2  -4   3      516.06      581.11     26.51 o 
  -1  -4   3    10545.09    10759.26    236.87 o 
   0  -4   3     3707.77     3901.43     64.56 o 
   1  -4   3       20.07       31.02      2.44 o 
   2  -4   3        3.90        8.21      1.53 o 
   3  -4   3        3.53        2.06      1.34 o 
   4  -4   3       35.53       26.22      2.51 o 
   5  -4   3        1.02        2.38      1.58 o 
   6  -4   3       18.48       23.50      3.54 o 
   7  -4   3        0.09       27.41     20.14 o 
   8  -4   3        4.54        3.55      3.13 o 
  -9  -3   3       78.51       75.18      2.74 o 
  -8  -3   3      273.77      272.18      5.74 o 
  -7  -3   3        1.31        1.30      0.82 o 
  -6  -3   3       41.19       46.37      1.42 o 
  -5  -3   3       61.25       67.54      1.51 o 
  -4  -3   3        6.60        6.75      0.81 o 
  -3  -3   3      136.67      143.91      2.77 o 
  -2  -3   3        1.33        2.09      0.66 o 
  -1  -3   3      726.19      710.61     10.57 o 
   0  -3   3      377.57      357.99      4.97 o 
   1  -3   3       19.28       28.38      2.77 o 
   2  -3   3      268.35      283.99      4.37 o 
   3  -3   3      234.72      231.78      3.40 o 
   4  -3   3        2.74        3.75      0.35 o 
   5  -3   3      726.77      728.21     28.82 o 
   6  -3   3        5.33        4.66      1.33 o 
   7  -3   3      378.44      377.11     25.37 o 
   8  -3   3      146.82      143.91      4.46 o 
  -9  -2   3        2.80        4.60      1.19 o 
  -8  -2   3       47.91       46.99      1.84 o 
  -7  -2   3      146.06      144.96      3.03 o 
  -6  -2   3        0.33        1.02      0.98 o 
  -5  -2   3        0.37        3.16      1.97 o 
  -4  -2   3       66.22       60.92      1.60 o 
  -3  -2   3     3328.44     3397.28     54.64 o 
  -2  -2   3     1863.28     1745.64     28.29 o 
  -1  -2   3      842.96      827.91     11.64 o 
   0  -2   3      459.26      510.07      6.90 o 
   1  -2   3       85.61       91.47      1.58 o 
   2  -2   3       53.16       48.43      1.20 o 
   3  -2   3       44.20       50.07      1.12 o 
   4  -2   3        7.87       12.48      0.90 o 
   5  -2   3     2128.26     2111.38     33.01 o 
   6  -2   3      255.21      265.09      6.90 o 
   7  -2   3      162.88      163.28      4.73 o 
   8  -2   3        0.29        0.58      1.20 o 
   9  -2   3       24.49       24.37      2.21 o 
  -9  -1   3        1.53        1.11      1.39 o 
  -8  -1   3       55.35       51.13      2.13 o 
  -7  -1   3       80.86       74.80      2.28 o 
  -6  -1   3      300.58      289.59      4.23 o 
  -5  -1   3      866.39      854.15     11.94 o 
  -4  -1   3     2199.56     2135.58     31.84 o 
  -3  -1   3     2308.79     2364.83     42.65 o 
  -2  -1   3     3043.88     2950.50     53.85 o 
  -1  -1   3      131.16      142.03      2.34 o 
   0  -1   3       91.92       92.23      1.46 o 
   1  -1   3      537.28      522.27      6.71 o 
   2  -1   3        0.36        0.22      0.47 o 
   3  -1   3      321.89      329.44      4.52 o 
   4  -1   3        0.40        0.14      0.40 o 
   5  -1   3      134.18      132.97      2.12 o 
   6  -1   3      116.63      105.37      1.90 o 
   7  -1   3        7.52        3.70      1.83 o 
   8  -1   3       70.40       70.15      2.99 o 
   9  -1   3       33.14       33.99      2.18 o 
  -9   0   3       10.16        6.18      2.87 o 
  -8   0   3       32.98       35.10      2.64 o 
  -7   0   3       58.73       60.99      3.04 o 
  -6   0   3       55.13       54.71      1.63 o 
  -5   0   3      160.15      158.37      2.65 o 
  -4   0   3       53.70       58.48      1.84 o 
  -3   0   3        1.58        0.99      0.71 o 
  -2   0   3      723.87      714.59     10.52 o 
  -1   0   3       13.20        8.59      0.84 o 
   0   0   3        2.44        2.82      0.51 o 
   1   0   3      125.95      122.81      1.76 o 
   2   0   3      940.68      950.62     12.97 o 
   3   0   3    10339.31    10407.38    270.13 o 
   4   0   3     1336.64     1317.48     20.86 o 
   5   0   3      673.57      647.49      7.79 o 
   6   0   3      199.19      184.68      2.90 o 
   7   0   3       26.98       23.12      1.45 o 
   8   0   3       65.47       62.35      2.44 o 
   9   0   3        2.53        1.82      1.41 o 
  -8   1   3       11.55       16.60      1.76 o 
  -7   1   3       98.19       92.20      4.52 o 
  -6   1   3      630.59      583.73      8.95 o 
  -5   1   3      116.03      119.22      2.64 o 
  -4   1   3     1916.98     1860.66     27.68 o 
  -3   1   3        3.16        6.28      0.79 o 
  -2   1   3      556.72      641.42      8.95 o 
  -1   1   3      635.63      664.74      9.51 o 
   0   1   3      292.03      291.99      3.64 o 
   1   1   3      410.02      395.61      7.97 o 
   2   1   3      147.06      141.11      1.59 o 
   3   1   3     2979.55     3280.47     60.34 o 
   4   1   3     1727.09     1692.26     24.61 o 
   5   1   3        5.78        6.80      0.52 o 
   6   1   3      471.87      485.49      5.48 o 
   7   1   3       44.07       50.00      1.61 o 
   8   1   3        5.15        7.15      1.61 o 
   9   1   3      279.37      267.23      6.71 o 
  -8   2   3        5.55        4.22      1.42 o 
  -7   2   3      235.24      225.17     10.74 o 
  -6   2   3      928.51      899.69     17.52 o 
  -5   2   3       16.81       17.85      1.83 o 
  -4   2   3      371.59      357.90      4.66 o 
  -3   2   3        2.82        6.05      0.85 o 
  -2   2   3        3.11        2.95      0.90 o 
  -1   2   3      261.08      269.07      4.02 o 
   0   2   3       25.45       22.38      0.93 o 
   1   2   3     4044.31     4252.64     90.66 o 
   2   2   3     2130.64     2321.35     38.51 o 
   3   2   3     1559.58     1765.94     47.03 o 
   4   2   3        5.55        5.99      0.36 o 
   5   2   3        4.41        6.35      0.42 o 
   6   2   3       90.09       90.94      1.62 o 
   7   2   3      439.82      442.13      5.25 o 
   8   2   3        0.39        0.78      0.51 o 
   9   2   3      539.57      519.24      8.89 o 
  -8   3   3        4.51        2.76      1.75 o 
  -7   3   3        5.09        3.25      1.57 o 
  -6   3   3       89.55       87.49      3.54 o 
  -5   3   3      108.93      104.83      2.60 o 
  -4   3   3      154.93      147.54      2.73 o 
  -3   3   3      226.25      223.82      4.79 o 
  -2   3   3     1025.17     1073.42     22.29 o 
  -1   3   3     1963.66     2044.80     34.81 o 
   0   3   3     4138.73     4298.65     85.91 o 
   1   3   3     2009.40     2036.62     33.37 o 
   2   3   3     4355.77     4521.39    150.81 o 
   3   3   3      112.07      115.19      2.69 o 
   4   3   3      907.87      906.12     18.30 o 
   5   3   3      341.60      371.70      6.20 o 
   6   3   3      175.58      170.65      3.62 o 
   7   3   3       91.91       91.88      1.58 o 
   8   3   3       20.13       21.69      0.90 o 
   9   3   3        2.69        2.25      1.09 o 
  -7   4   3       37.59       40.81      4.30 o 
  -6   4   3       90.16       91.51     11.68 o 
  -5   4   3      206.19      196.23      5.59 o 
  -4   4   3      124.22      118.71      2.75 o 
  -3   4   3       39.83       33.38      2.51 o 
  -2   4   3       40.43       41.44      2.24 o 
  -1   4   3      447.99      465.68      9.85 o 
   0   4   3      606.82      622.75     12.53 o 
   1   4   3       20.26       21.07      0.66 o 
   2   4   3      339.92      357.93      3.60 o 
   3   4   3        0.10        0.40      0.22 o 
   4   4   3      142.74      140.84      3.71 o 
   5   4   3       18.98       26.97      4.88 o 
   6   4   3      159.44      147.22      8.10 o 
   7   4   3      757.70      760.55     13.31 o 
   8   4   3       74.19       71.38      1.56 o 
   9   4   3      324.53      322.50     23.00 o 
  10   4   3       94.97      102.93      6.35 o 
  -7   5   3        5.11        4.12      3.22 o 
  -6   5   3        0.93        0.45      2.24 o 
  -5   5   3       15.01       15.58      1.38 o 
  -4   5   3       42.04       43.00      1.83 o 
  -3   5   3       15.70       15.04      2.42 o 
  -2   5   3      966.73      989.17     27.92 o 
  -1   5   3       39.21       43.95      2.33 o 
   0   5   3     2182.90     2376.44     63.32 o 
   1   5   3      139.29      142.54      4.48 o 
   2   5   3       14.92       12.13      1.70 o 
   3   5   3        4.66        6.38      0.31 o 
   4   5   3      250.66      267.57      4.37 o 
   5   5   3      158.27      156.13      4.01 o 
   6   5   3      129.58      117.62      3.89 o 
   7   5   3      104.71      109.78      7.03 o 
   8   5   3      418.96      410.56     19.65 o 
   9   5   3        9.06       22.71     12.89 o 
  10   5   3       35.64       86.76     36.65 o 
  -6   6   3        0.58       -0.36      2.24 o 
  -5   6   3       80.26       83.68      5.55 o 
  -4   6   3        0.40        9.57     21.70 o 
  -3   6   3      538.70      589.46     16.20 o 
  -2   6   3     1897.64     2121.44    189.07 o 
  -1   6   3      176.66      164.37      7.61 o 
   0   6   3      418.07      410.05      8.30 o 
   1   6   3        0.91        0.92      0.57 o 
   2   6   3       58.96       59.40      1.20 o 
   3   6   3      150.36      152.18      2.00 o 
   4   6   3       60.50       56.99      1.54 o 
   5   6   3      428.31      423.13      7.46 o 
   6   6   3      147.04      161.85     26.76 o 
   7   6   3        0.74        0.18      1.70 o 
   8   6   3        0.66        2.86      2.51 o 
   9   6   3        0.16        0.98      1.97 o 
  -5   7   3       44.77       49.24      3.64 o 
  -4   7   3        0.68        1.85      2.08 o 
  -3   7   3       15.34       15.43      3.09 o 
  -2   7   3        0.02        0.39      0.57 o 
  -1   7   3      173.91      187.01     18.43 o 
   0   7   3       44.06       45.98      1.39 o 
   1   7   3       99.39      100.17      1.82 o 
   2   7   3        0.36        0.25      0.48 o 
   3   7   3       72.72       74.46      1.77 o 
   4   7   3      343.76      321.84      3.82 o 
   5   7   3      784.76      784.28     10.79 o 
   6   7   3     1412.05     1363.64     26.52 o 
   7   7   3       30.28       27.45      2.25 o 
   8   7   3       51.42       56.88      4.74 o 
   9   7   3        8.59       10.13      2.34 o 
  -4   8   3      167.67      171.93     27.21 o 
  -3   8   3        0.40        2.20      1.74 o 
  -2   8   3      141.48      142.03     13.02 o 
  -1   8   3       55.32       60.56     17.01 o 
   0   8   3       19.48       23.99      1.22 o 
   1   8   3      359.97      364.90      5.23 o 
   2   8   3        4.63        4.04      1.01 o 
   3   8   3      104.25      100.13      1.68 o 
   4   8   3      104.22       95.57      2.31 o 
   5   8   3        5.49        5.86      0.92 o 
   6   8   3      193.74      213.18      5.91 o 
   7   8   3        0.23        0.36      2.06 o 
   8   8   3       72.42       68.36      3.73 o 
   9   8   3        4.77        4.29      2.30 o 
  -3   9   3       41.14       46.61      3.35 o 
  -2   9   3       14.58       15.03      2.21 o 
  -1   9   3       45.94       51.27      3.40 o 
   0   9   3       14.63       16.45      1.22 o 
   1   9   3        8.45        9.03      1.31 o 
   2   9   3      180.55      183.84      4.24 o 
   3   9   3       13.15       12.26      1.62 o 
   4   9   3      371.16      351.56      5.38 o 
   5   9   3        5.32        4.30      0.81 o 
   6   9   3        3.44        3.94      2.33 o 
   7   9   3       34.87       36.16      3.94 o 
  -2  10   3        1.25        2.51      2.24 o 
  -1  10   3       70.69       79.55      3.53 o 
   0  10   3        1.27        1.06      1.58 o 
   1  10   3      119.82      110.87      2.77 o 
   2  10   3      332.54      316.65      7.83 o 
   3  10   3        4.29        4.20      1.01 o 
   4  10   3      108.44      107.13      2.08 o 
   5  10   3        1.01       32.31      6.00 o 
   6  10   3       13.29       16.83      3.13 o 
   7  10   3       85.52       87.98      5.64 o 
   0  11   3        3.49        1.15      1.54 o 
   1  11   3       27.72       27.00      3.66 o 
   2  11   3       19.03       18.86      2.21 o 
   3  11   3       58.47       61.96      1.86 o 
   4  11   3        0.40        0.77      1.10 o 
   5  11   3        7.54        7.25      4.39 o 
  -4 -10   4        2.09        1.91      1.17 o 
  -3 -10   4       11.63       10.37      1.69 o 
  -2 -10   4        1.15        1.09      1.02 o 
  -1 -10   4        9.22       11.28      5.10 o 
  -6  -9   4        3.95        3.34      1.23 o 
  -5  -9   4        0.50        1.76      1.26 o 
  -4  -9   4        1.04        1.05      1.03 o 
  -3  -9   4        0.02       -0.09      0.84 o 
  -2  -9   4       56.88       58.58      3.34 o 
  -1  -9   4       11.22       14.45      1.18 o 
   0  -9   4       10.18       11.01      2.95 o 
   1  -9   4        8.65        9.85      3.04 o 
   2  -9   4       82.56       74.47      5.55 o 
  -7  -8   4      292.66      275.04      5.65 o 
  -6  -8   4       19.31       20.91      2.28 o 
  -5  -8   4       79.03       77.70      2.42 o 
  -4  -8   4        0.10        0.15      1.00 o 
  -3  -8   4       10.74        8.18      1.29 o 
  -2  -8   4       41.27       32.08      2.78 o 
  -1  -8   4        0.01        0.12      0.70 o 
   0  -8   4       16.13       17.44      1.34 o 
   1  -8   4       32.87       34.10      3.49 o 
   2  -8   4       11.41       11.99      3.04 o 
   3  -8   4        8.19       10.65      3.22 o 
   4  -8   4        2.48        5.82      3.22 o 
  -7  -7   4      167.88      164.14      5.44 o 
  -6  -7   4       74.16       74.44      2.74 o 
  -5  -7   4       27.81       24.34      1.42 o 
  -4  -7   4       19.88       20.44      1.30 o 
  -3  -7   4        6.38        6.01      1.13 o 
  -2  -7   4        0.00        0.51      0.79 o 
  -1  -7   4       41.49       44.35      1.56 o 
   0  -7   4       65.33       67.24      3.29 o 
   1  -7   4      330.42      327.37      5.37 o 
   2  -7   4       17.31       16.02      2.77 o 
   3  -7   4       32.86       37.32      4.12 o 
   4  -7   4      133.52      128.26      6.80 o 
   5  -7   4        7.90        8.84      2.34 o 
  -8  -6   4        0.23        0.45      1.04 o 
  -7  -6   4       17.29       16.56      1.43 o 
  -6  -6   4       22.13       21.59      1.43 o 
  -5  -6   4       19.29       19.32      1.40 o 
  -4  -6   4      199.26      201.91      4.09 o 
  -3  -6   4       91.25       84.75      2.43 o 
  -2  -6   4      443.72      449.30      6.92 o 
  -1  -6   4     2251.23     2276.42     37.21 o 
   0  -6   4        5.86        5.86      0.81 o 
   1  -6   4      312.36      373.05     16.56 o 
   2  -6   4        8.11        6.00      2.06 o 
   3  -6   4        5.56        7.52      2.33 o 
   4  -6   4        2.55        1.34      3.76 o 
   5  -6   4        7.41        8.32      2.86 o 
   6  -6   4       21.79       21.93      2.72 o 
  -8  -5   4      108.30      107.73      2.92 o 
  -7  -5   4       10.99       10.72      1.22 o 
  -6  -5   4       61.10       61.85      1.87 o 
  -5  -5   4       38.47       38.44      1.78 o 
  -4  -5   4        2.44        6.73      1.30 o 
  -3  -5   4      172.65      161.77      2.88 o 
  -2  -5   4        1.82        2.45      0.78 o 
  -1  -5   4       30.58       28.65      2.05 o 
   0  -5   4        9.65        8.03      0.74 o 
   1  -5   4        9.93       11.70      0.99 o 
   2  -5   4       63.89       60.25      1.07 o 
   3  -5   4       92.79       91.38      3.94 o 
   4  -5   4       29.82       30.97      3.13 o 
   5  -5   4       70.71       74.29      4.56 o 
   6  -5   4       72.97       69.67      4.08 o 
   7  -5   4      211.21      214.70     14.63 o 
  -8  -4   4       30.77       29.39      1.69 o 
  -7  -4   4       20.90       22.79      1.47 o 
  -6  -4   4       29.28       29.33      1.99 o 
  -5  -4   4       66.20       67.25      1.70 o 
  -4  -4   4       82.24       80.03      2.00 o 
  -3  -4   4     2229.09     2213.06     34.19 o 
  -2  -4   4       18.67       11.31      0.95 o 
  -1  -4   4     4023.80     4158.25     72.40 o 
   0  -4   4      132.11      139.35      2.95 o 
   1  -4   4       14.66       14.78      1.14 o 
   2  -4   4        1.65        2.01      0.95 o 
   3  -4   4      266.60      180.17     43.01 o 
   4  -4   4        0.00        5.19      2.06 o 
   6  -4   4        0.25       -0.31      1.48 o 
   7  -4   4       87.80       84.32      3.73 o 
  -9  -3   4       36.57       36.25      2.27 o 
  -8  -3   4       75.06       68.81      2.31 o 
  -7  -3   4       84.28       81.23      2.51 o 
  -6  -3   4      143.24      137.51      3.37 o 
  -5  -3   4      103.26      101.20      2.43 o 
  -4  -3   4       18.98       22.01      1.33 o 
  -3  -3   4     2474.90     2370.10     36.36 o 
  -2  -3   4      256.40      215.72      3.35 o 
  -1  -3   4      218.88      203.77      3.59 o 
   0  -3   4      166.54      174.35      2.85 o 
   1  -3   4       58.86       63.86      1.87 o 
   2  -3   4       21.38       16.74      1.93 o 
   3  -3   4      200.54      204.00      2.67 o 
   4  -3   4      249.23      240.82      3.92 o 
   5  -3   4      202.50      212.11      3.71 o 
   6  -3   4      124.79      128.94      4.30 o 
   7  -3   4       44.51       41.39      3.94 o 
   8  -3   4       42.29       41.24      2.66 o 
  -9  -2   4       33.74       31.24      2.23 o 
  -8  -2   4       16.06       19.04      1.71 o 
  -7  -2   4       26.40       28.62      2.15 o 
  -6  -2   4       14.82       15.79      1.30 o 
  -5  -2   4      143.54      142.09      2.64 o 
  -4  -2   4       30.93       26.73      1.12 o 
  -3  -2   4        8.99        5.73      1.63 o 
  -2  -2   4       93.73       99.40      2.20 o 
  -1  -2   4        0.00        0.58      0.51 o 
   0  -2   4       37.30       32.22      1.01 o 
   1  -2   4       12.94       12.90      1.30 o 
   2  -2   4        4.80        7.41      1.01 o 
   3  -2   4     2991.28     2998.27     47.09 o 
   4  -2   4      117.72      119.75      2.95 o 
   5  -2   4     2644.47     2571.04     57.86 o 
   6  -2   4      224.17      208.63      5.23 o 
   7  -2   4       47.91       42.11      3.13 o 
   8  -2   4        2.00        0.90      1.23 o 
  -9  -1   4       40.81       39.65      2.32 o 
  -8  -1   4       16.56       19.66      1.56 o 
  -7  -1   4       21.43       27.79      2.13 o 
  -6  -1   4       19.53       15.70      1.38 o 
  -5  -1   4     1543.68     1511.02     22.16 o 
  -4  -1   4     1793.05     1699.93     24.52 o 
  -3  -1   4      285.34      241.11      4.48 o 
  -2  -1   4      895.70      935.62     14.48 o 
  -1  -1   4      103.94      110.79      2.07 o 
   0  -1   4       30.06       31.68      0.95 o 
   1  -1   4       50.74       56.18      1.34 o 
   2  -1   4      658.56      664.81     10.25 o 
   3  -1   4      474.54      517.37      5.86 o 
   4  -1   4      354.59      353.53      7.34 o 
   5  -1   4       79.42       77.87      1.65 o 
   6  -1   4      143.17      143.06      2.72 o 
   7  -1   4       97.88      103.34      2.13 o 
   8  -1   4        7.52        5.09      1.55 o 
   9  -1   4      108.53      103.37      3.45 o 
  -8   0   4       38.93       44.89      1.99 o 
  -7   0   4      216.94      219.11      5.12 o 
  -6   0   4      122.76      109.42      3.37 o 
  -5   0   4      105.33      102.39      2.17 o 
  -4   0   4      685.18      671.54     10.75 o 
  -3   0   4      251.67      250.56      3.86 o 
  -2   0   4      211.60      225.29      5.37 o 
  -1   0   4      509.13      483.64      7.56 o 
   0   0   4        6.48        5.29      0.71 o 
   1   0   4     3831.11     3765.52     71.83 o 
   2   0   4        9.89       20.08      1.75 o 
   3   0   4     4480.31     4888.57     83.92 o 
   4   0   4     1427.90     1436.23     43.59 o 
   5   0   4       39.01       36.46      1.29 o 
   6   0   4      272.05      263.14      4.34 o 
   7   0   4       83.91       96.10      1.77 o 
   8   0   4        2.15        2.38      1.74 o 
   9   0   4      268.91      262.86      8.32 o 
  -8   1   4       19.19       20.66      2.46 o 
  -7   1   4      130.50      124.56      2.94 o 
  -6   1   4      213.38      216.89      4.01 o 
  -5   1   4      339.56      324.10      6.81 o 
  -4   1   4      248.17      263.68      6.19 o 
  -3   1   4       28.49       38.11      1.39 o 
  -2   1   4      611.73      647.03      9.27 o 
  -1   1   4      396.09      408.22      5.57 o 
   0   1   4      661.76      672.71      9.46 o 
   1   1   4    15159.81    13436.63    373.65 o 
   2   1   4     1938.84     1897.48     30.44 o 
   3   1   4      860.30      874.73     14.51 o 
   4   1   4      126.72      128.87      3.04 o 
   5   1   4       27.90       28.70      0.94 o 
   6   1   4      263.88      247.57      3.52 o 
   7   1   4       65.16       62.95      1.65 o 
   8   1   4       80.02       83.85      1.99 o 
   9   1   4       57.84       55.87      2.36 o 
  -8   2   4      272.53      259.87      7.69 o 
  -7   2   4       55.60       52.91      2.56 o 
  -6   2   4      329.23      329.69      5.96 o 
  -5   2   4      236.86      236.02      4.01 o 
  -4   2   4        2.98        2.56      1.01 o 
  -3   2   4       73.57       72.72      1.92 o 
  -2   2   4       45.45       43.41      1.32 o 
  -1   2   4      116.05      130.62      2.21 o 
   0   2   4      977.38     1021.55     15.20 o 
   1   2   4       29.42       27.58      0.84 o 
   2   2   4      535.57      541.27      6.36 o 
   3   2   4      652.25      700.57     10.14 o 
   4   2   4       63.12       55.32      1.06 o 
   5   2   4       98.28      103.95      1.44 o 
   6   2   4        1.76        1.41      0.47 o 
   7   2   4      359.45      387.37      5.05 o 
   8   2   4       34.86       31.12      1.45 o 
   9   2   4      864.21      823.60     40.32 o 
  -8   3   4       20.48       15.47      2.06 o 
  -7   3   4       23.46       27.90      2.97 o 
  -6   3   4        0.07       -0.54      0.94 o 
  -5   3   4       15.53       15.53      1.23 o 
  -4   3   4       13.55       14.65      1.85 o 
  -3   3   4        0.17       -0.48      0.88 o 
  -2   3   4      242.36      223.90      3.64 o 
  -1   3   4     4208.72     4292.59     89.58 o 
   0   3   4     9698.59     9703.64    276.20 o 
   1   3   4      202.40      181.67      2.47 o 
   2   3   4      232.45      280.21      3.01 o 
   3   3   4        5.36       10.47      0.18 o 
   4   3   4      652.56      707.33     14.77 o 
   5   3   4        4.77        5.23      0.26 o 
   6   3   4      103.13       91.20      1.31 o 
   7   3   4      137.22      139.45      2.78 o 
   8   3   4       45.48       43.10      1.59 o 
   9   3   4       51.19       50.10      2.60 o 
  10   3   4        1.19        1.52      2.24 o 
  -7   4   4        0.65        0.67      1.48 o 
  -6   4   4        1.05       -0.66      1.48 o 
  -5   4   4      170.01      185.86      4.34 o 
  -4   4   4       72.38       78.67      6.53 o 
  -3   4   4      603.22      610.12     23.36 o 
  -2   4   4      798.90      799.79     22.51 o 
  -1   4   4     1544.05     1590.30     27.41 o 
   0   4   4     1828.21     1839.59     35.85 o 
   1   4   4      171.24      174.33      2.60 o 
   2   4   4      147.89      142.53      2.86 o 
   3   4   4      200.32      175.45      4.19 o 
   4   4   4       59.98       53.61      2.15 o 
   5   4   4     1121.97     1079.12     25.69 o 
   6   4   4        6.47        3.80      1.59 o 
   7   4   4      245.43      266.31      6.62 o 
   8   4   4        7.83        7.91      0.58 o 
   9   4   4        1.36        3.40      2.51 o 
  10   4   4        0.79        3.31      2.60 o 
  -7   5   4        1.59        1.79      2.86 o 
  -6   5   4        3.01        3.49      2.86 o 
  -5   5   4        7.85       11.17      1.70 o 
  -4   5   4       60.65       63.90      1.63 o 
  -3   5   4        0.56        0.27      1.70 o 
  -2   5   4      388.19      398.37     10.92 o 
  -1   5   4      411.22      436.23     12.17 o 
   0   5   4       40.03       44.48      3.22 o 
   1   5   4      324.13      373.96     12.75 o 
   2   5   4      273.85      289.33      4.12 o 
   3   5   4       16.71       21.92      0.93 o 
   4   5   4       45.86       50.66      2.42 o 
   5   5   4     2325.94     2213.19     66.32 o 
   6   5   4     1961.92     1959.04    119.93 o 
   7   5   4      155.46      176.58      4.46 o 
   8   5   4        3.00        4.64      1.86 o 
   9   5   4       49.91       44.75      4.12 o 
  10   5   4      152.54      149.11      7.52 o 
  -6   6   4       13.19       13.34      3.76 o 
  -5   6   4      221.33      244.97     10.20 o 
  -4   6   4      172.82      172.58      3.26 o 
  -3   6   4      432.25      454.85     12.80 o 
  -2   6   4     1417.28     1439.18     45.38 o 
  -1   6   4       24.24       26.31      2.42 o 
   0   6   4      271.54      285.91      4.34 o 
   1   6   4     1127.97     1208.70     20.85 o 
   2   6   4       14.71       14.20      0.59 o 
   3   6   4        3.47        3.54      0.48 o 
   4   6   4        0.66        0.52      0.19 o 
   5   6   4       33.47       34.91      2.77 o 
   6   6   4      182.62      178.20      6.18 o 
   7   6   4        0.99        1.92      1.44 o 
   8   6   4       12.46       10.47      2.77 o 
   9   6   4        4.88        6.53      2.86 o 
  -5   7   4      166.40      164.11     91.52 o 
  -4   7   4      145.17      153.67      7.70 o 
  -3   7   4       28.42       32.86      1.46 o 
  -2   7   4       34.52       35.07      2.91 o 
  -1   7   4        0.12        0.15      0.83 o 
   0   7   4        4.55        3.66      0.92 o 
   1   7   4       17.46       17.05      0.85 o 
   2   7   4       88.67       88.79      1.47 o 
   3   7   4     1042.84     1004.87     13.13 o 
   4   7   4     1383.78     1388.69     18.69 o 
   5   7   4       30.85       36.52      5.28 o 
   6   7   4       42.54       46.45      3.40 o 
   7   7   4        0.01        0.90      1.97 o 
   8   7   4       62.19       66.59      4.74 o 
   9   7   4       17.97       23.00      4.12 o 
  -4   8   4       96.83       97.67      8.82 o 
  -3   8   4        2.24        3.02      1.77 o 
  -2   8   4        8.80       10.69      0.93 o 
  -1   8   4      156.86      164.59      4.92 o 
   0   8   4       14.23       16.21      1.17 o 
   1   8   4      331.11      314.54      5.68 o 
   2   8   4      158.21      160.88      2.73 o 
   3   8   4      329.19      321.99      4.41 o 
   4   8   4     1306.34     1314.61     18.47 o 
   5   8   4        7.41        9.11      0.69 o 
   6   8   4       71.40       70.53      4.30 o 
   9   8   4       48.62       50.21      5.55 o 
  -3   9   4       10.74       10.67      2.39 o 
  -2   9   4        0.10        0.33      1.45 o 
  -1   9   4       24.04       27.47      4.12 o 
   0   9   4       21.19       25.28      1.59 o 
   1   9   4       17.00       15.49      1.26 o 
   2   9   4       10.73       11.88      1.13 o 
   3   9   4       16.82       16.79      1.00 o 
   4   9   4       56.08       56.26      1.39 o 
   5   9   4      154.11      154.34      2.09 o 
   6   9   4       12.94       10.11      4.56 o 
   7   9   4        0.33        0.90      2.24 o 
  -2  10   4       15.34       15.13      3.00 o 
  -1  10   4       22.29       26.37      3.80 o 
   0  10   4       29.42       36.34      2.77 o 
   1  10   4       74.68       69.78      2.50 o 
   2  10   4      342.22      328.04      8.63 o 
   3  10   4       27.63       25.15      1.19 o 
   4  10   4      123.03      115.11      3.52 o 
   5  10   4      338.07      323.82     14.32 o 
   6  10   4        0.23        1.70      2.15 o 
   7  10   4        0.33       42.24      7.79 o 
   0  11   4       22.67       26.03      2.49 o 
   1  11   4        3.34        3.89      1.82 o 
   2  11   4       15.90       14.03      1.32 o 
   3  11   4        4.08        2.34      1.22 o 
   4  11   4       19.03       16.11      2.51 o 
   5  11   4       14.83       14.77      4.83 o 
  -5  -9   5       12.81       12.80      2.43 o 
  -4  -9   5        5.35        3.60      2.17 o 
  -3  -9   5        7.32        6.28      1.55 o 
  -2  -9   5       16.77       21.44      1.68 o 
  -1  -9   5        0.02        0.74      0.87 o 
   0  -9   5       70.76       75.27      5.19 o 
   1  -9   5       18.51       23.00      3.76 o 
   2  -9   5        6.53        7.43      5.82 o 
  -6  -8   5        1.59        1.59      1.38 o 
  -5  -8   5       10.22       10.63      3.07 o 
  -4  -8   5       35.61       40.91      1.89 o 
  -3  -8   5        0.18        1.31      1.02 o 
  -2  -8   5        0.31        0.27      1.14 o 
  -1  -8   5      153.08      135.76      4.49 o 
   0  -8   5       49.05       48.36      2.55 o 
   1  -8   5      117.60      112.59      6.00 o 
   2  -8   5        3.40        2.33      2.51 o 
   3  -8   5        0.30       -0.54      4.21 o 
  -7  -7   5       43.27       43.12      2.23 o 
  -6  -7   5       37.92       38.76      2.19 o 
  -5  -7   5       16.34       15.40      1.51 o 
  -4  -7   5        4.02        4.33      1.09 o 
  -3  -7   5        1.64        0.87      1.00 o 
  -2  -7   5       16.36       17.24      1.69 o 
  -1  -7   5       62.68       70.00      3.94 o 
   0  -7   5        0.01        0.00      0.60 o 
   1  -7   5        0.75        0.69      0.75 o 
   2  -7   5       11.76       12.80      2.77 o 
   3  -7   5       50.35       55.67      4.48 o 
   4  -7   5       13.74       14.32      3.49 o 
   5  -7   5        0.22        1.79      4.74 o 
  -7  -6   5        0.06        0.04      0.92 o 
  -6  -6   5       44.31       48.18      2.25 o 
  -5  -6   5        5.30        5.39      1.08 o 
  -4  -6   5        2.45        3.36      1.00 o 
  -3  -6   5      114.61      113.78      2.48 o 
  -2  -6   5      836.76      840.93     12.86 o 
  -1  -6   5     2008.54     1975.01     33.76 o 
   0  -6   5      263.49      270.92      4.49 o 
   1  -6   5        8.75        6.88      1.08 o 
   2  -6   5        7.34        8.42      0.47 o 
   3  -6   5       39.52       31.15      3.22 o 
   4  -6   5       20.07       20.59      6.00 o 
   5  -6   5       38.15       36.25      4.12 o 
   6  -6   5        7.67        6.89      2.28 o 
  -8  -5   5       29.51       31.98      1.90 o 
  -7  -5   5        2.20        1.28      1.07 o 
  -6  -5   5       14.15       14.87      1.92 o 
  -5  -5   5        1.11        3.70      1.13 o 
  -4  -5   5       18.91       22.29      1.38 o 
  -3  -5   5      588.80      571.93     12.01 o 
  -2  -5   5       47.77       48.68      1.78 o 
  -1  -5   5      473.99      468.85      6.38 o 
   0  -5   5       17.15       18.05      1.40 o 
   1  -5   5       13.81       13.05      1.07 o 
   2  -5   5        6.00        9.33      0.61 o 
   3  -5   5       23.52       25.69      2.77 o 
   4  -5   5      179.23      185.72      7.07 o 
   5  -5   5      133.74      139.26      6.53 o 
   6  -5   5       17.63       16.71      2.88 o 
   7  -5   5       65.46       70.87      4.69 o 
  -8  -4   5        4.33        3.86      1.52 o 
  -7  -4   5       50.45       50.54      2.27 o 
  -6  -4   5        0.57        0.32      0.85 o 
  -5  -4   5      110.47      108.56      2.73 o 
  -4  -4   5        0.21        1.44      1.07 o 
  -3  -4   5      507.65      494.18      8.58 o 
  -2  -4   5       18.47       20.28      1.25 o 
  -1  -4   5      181.37      195.84      4.56 o 
   0  -4   5        0.91        2.22      1.16 o 
   1  -4   5       14.00       17.27      1.92 o 
   2  -4   5        5.83        3.98      2.09 o 
   3  -4   5       79.60       75.35      2.66 o 
   4  -4   5      555.59      520.41      7.51 o 
   5  -4   5      979.52      952.92     32.40 o 
   6  -4   5        9.19        7.52      1.71 o 
   7  -4   5        0.37        1.21      1.52 o 
  -8  -3   5       16.33       11.67      2.52 o 
  -7  -3   5       43.84       42.76      2.08 o 
  -6  -3   5      122.10      117.50      2.76 o 
  -5  -3   5     1478.58     1417.71     22.08 o 
  -4  -3   5      293.09      264.01      3.96 o 
  -3  -3   5      579.04      556.68      7.72 o 
  -2  -3   5       23.08       18.68      1.17 o 
  -1  -3   5       13.38       12.09      1.23 o 
   0  -3   5       40.70       38.18      1.39 o 
   1  -3   5       65.31       71.57      2.11 o 
   2  -3   5       55.16       58.28      2.21 o 
   3  -3   5        2.96        2.57      1.38 o 
   4  -3   5        1.67        0.92      0.64 o 
   5  -3   5       16.81       17.48      1.13 o 
   6  -3   5       37.90       32.27      1.01 o 
   7  -3   5       48.17       51.25      2.53 o 
   8  -3   5        6.24        6.53      1.80 o 
  -8  -2   5       25.78       28.89      2.10 o 
  -7  -2   5        2.35        2.08      1.20 o 
  -6  -2   5       23.62       25.27      2.12 o 
  -5  -2   5      284.33      271.79      6.29 o 
  -4  -2   5      215.34      200.34      3.18 o 
  -3  -2   5       11.44       14.96      1.97 o 
  -2  -2   5       25.17       25.45      1.17 o 
  -1  -2   5       52.12       47.57      1.59 o 
   0  -2   5       30.83       26.75      1.30 o 
   1  -2   5      366.78      346.18      5.03 o 
   2  -2   5     2735.08     2702.36     51.61 o 
   3  -2   5     4871.09     4999.53    111.21 o 
   4  -2   5       73.95       82.51      1.53 o 
   5  -2   5        0.50       -0.07      0.79 o 
   6  -2   5        7.09        9.03      1.18 o 
   7  -2   5        0.82        0.87      0.84 o 
   8  -2   5       16.91       23.84      9.80 o 
  -8  -1   5        0.10       -0.12      1.15 o 
  -7  -1   5      413.20      389.76      7.34 o 
  -6  -1   5      257.02      258.94      6.73 o 
  -5  -1   5      764.76      745.09     10.58 o 
  -4  -1   5       77.33       84.55      2.79 o 
  -3  -1   5       62.70       66.05      2.13 o 
  -2  -1   5       11.40       12.21      0.98 o 
  -1  -1   5       62.38       61.01      1.52 o 
   0  -1   5       30.92       23.57      1.30 o 
   1  -1   5     1804.47     1714.57     27.88 o 
   2  -1   5        1.74        7.71      3.31 o 
   3  -1   5     2544.32     2581.72     48.37 o 
   4  -1   5       16.68       16.13      1.03 o 
   5  -1   5      175.66      175.20      5.73 o 
   6  -1   5      172.46      165.10      2.94 o 
   7  -1   5       61.99       62.67      1.51 o 
   8  -1   5      138.52      138.83      4.64 o 
   9  -1   5       50.08       49.70      2.63 o 
  -8   0   5        4.87        5.29      1.57 o 
  -7   0   5      519.96      491.08      8.18 o 
  -6   0   5      501.53      511.04      7.99 o 
  -5   0   5      273.64      265.37      4.50 o 
  -4   0   5        1.55        1.67      0.98 o 
  -3   0   5      302.03      287.61      5.20 o 
  -2   0   5       43.47       35.87      1.55 o 
  -1   0   5       26.75       18.64      1.21 o 
   0   0   5        1.64        4.19      1.66 o 
   1   0   5     1040.49     1022.94     14.81 o 
   2   0   5       31.74       30.76      1.03 o 
   3   0   5       74.56       77.93      1.57 o 
   4   0   5       20.80       26.04      1.60 o 
   5   0   5        7.79        8.32      0.76 o 
   6   0   5       55.46       68.82      1.36 o 
   7   0   5      139.97      135.17      2.24 o 
   8   0   5      277.43      274.68      9.11 o 
   9   0   5      591.96      561.15      9.39 o 
  -8   1   5        0.75        0.56      1.34 o 
  -7   1   5       11.74       10.07      1.36 o 
  -6   1   5        1.47        1.20      1.20 o 
  -5   1   5       21.14       21.73      1.35 o 
  -4   1   5       66.89       56.84      1.99 o 
  -3   1   5      770.27      796.92     13.42 o 
  -2   1   5      281.77      303.04      5.10 o 
  -1   1   5     8378.14     8663.91    215.52 o 
   0   1   5     2986.89     3283.13     61.51 o 
   1   1   5     1787.55     1788.36     28.57 o 
   2   1   5      558.77      573.83      7.31 o 
   3   1   5      991.97     1028.07     14.49 o 
   4   1   5      545.67      589.77      8.11 o 
   5   1   5       12.70        8.44      1.18 o 
   6   1   5       74.51       66.67      1.51 o 
   7   1   5        0.08       -0.10      0.51 o 
   8   1   5        0.01        0.10      0.70 o 
   9   1   5       40.51       37.67      1.58 o 
  -8   2   5      238.02      236.29      7.69 o 
  -7   2   5        7.39        7.12      1.28 o 
  -6   2   5        5.43        3.84      1.29 o 
  -5   2   5      229.24      225.66      4.03 o 
  -4   2   5        3.64        2.16      1.13 o 
  -3   2   5       28.86       29.72      1.64 o 
  -2   2   5       48.17       57.26      1.64 o 
  -1   2   5     2138.12     2199.43     38.61 o 
   0   2   5     2768.29     2842.47     51.48 o 
   1   2   5       60.89       61.90      2.82 o 
   2   2   5        3.51        4.74      0.47 o 
   3   2   5       37.40       42.78      0.63 o 
   4   2   5       97.15       96.76      4.35 o 
   5   2   5     1126.00     1174.61     19.40 o 
   6   2   5      290.62      330.91      3.94 o 
   7   2   5      738.16      738.35     11.06 o 
   8   2   5        1.21        1.01      0.83 o 
   9   2   5      105.38       97.02      6.01 o 
  10   2   5        9.96        6.98      2.33 o 
  -7   3   5        6.51        5.74      2.54 o 
  -6   3   5        2.20        3.23      1.01 o 
  -5   3   5       20.26       23.39      1.57 o 
  -4   3   5        0.00        0.66      1.10 o 
  -3   3   5      587.67      557.04     17.05 o 
  -2   3   5      944.86      958.61     15.47 o 
  -1   3   5     1150.18     1186.33     19.57 o 
   0   3   5      159.21      149.12      2.79 o 
   1   3   5      973.52     1031.56     15.16 o 
   2   3   5        4.94        9.93      1.25 o 
   3   3   5      302.98      340.18      3.32 o 
   4   3   5      516.77      512.25      6.53 o 
   5   3   5     1560.40     1591.74     20.05 o 
   6   3   5      167.46      149.03      1.66 o 
   7   3   5      996.87     1016.82     12.82 o 
   8   3   5       29.57       28.13      0.87 o 
   9   3   5       87.76      109.19      5.28 o 
  10   3   5       55.49       55.13      6.62 o 
  -7   4   5        5.53        6.13      1.37 o 
  -6   4   5       85.05       86.35      3.58 o 
  -5   4   5      166.00      160.64      6.53 o 
  -4   4   5       14.52       14.97      2.06 o 
  -3   4   5     3165.24     3044.88     66.11 o 
  -2   4   5     2559.12     2445.03     47.43 o 
  -1   4   5       15.87       11.89      1.27 o 
   0   4   5      256.14      266.11      4.43 o 
   1   4   5      378.35      378.37      5.31 o 
   2   4   5      140.31      135.57      3.18 o 
   3   4   5       57.38       53.74      0.71 o 
   4   4   5        0.28        1.97      2.06 o 
   5   4   5      152.23      159.67      5.19 o 
   6   4   5        1.16        1.34      2.69 o 
   7   4   5       50.17       52.27      3.40 o 
   8   4   5       23.88       22.29      2.69 o 
   9   4   5       17.21       17.72      3.04 o 
  10   4   5        0.65       -1.52      2.42 o 
  -6   5   5       66.24       64.85      6.80 o 
  -5   5   5      265.32      269.73      7.52 o 
  -4   5   5        3.76        2.86      2.42 o 
  -3   5   5        0.98        0.36      3.04 o 
  -2   5   5       75.28       70.71      4.03 o 
  -1   5   5      150.64      157.13      4.12 o 
   0   5   5       25.82       23.84      1.10 o 
   1   5   5       41.59       39.11      2.51 o 
   2   5   5       35.41       30.84      4.70 o 
   3   5   5     3207.40     3482.77     68.03 o 
   4   5   5      494.81      487.34     11.19 o 
   5   5   5     1808.45     1849.46     54.69 o 
   6   5   5      567.66      572.63     15.30 o 
   7   5   5       23.41       24.08      2.77 o 
   8   5   5      222.51      236.55      7.88 o 
   9   5   5        8.91       12.44      3.04 o 
  10   5   5        0.78       -0.45      2.24 o 
  -6   6   5        4.28        2.42      5.28 o 
  -5   6   5       89.10       99.53      6.53 o 
  -4   6   5      360.85      395.78     18.71 o 
  -3   6   5       41.34       43.50      3.49 o 
  -2   6   5       16.65       26.13      2.95 o 
  -1   6   5      211.04      230.47      9.04 o 
   0   6   5      271.78      298.40      6.98 o 
   1   6   5      100.43      113.03      2.60 o 
   2   6   5       43.63       42.77      1.38 o 
   3   6   5     1232.29     1220.86     15.74 o 
   4   6   5     1283.40     1288.07     19.62 o 
   5   6   5       77.25       93.26      3.85 o 
   6   6   5        0.88        0.98      1.70 o 
   7   6   5       11.47       14.23      2.51 o 
   8   6   5      110.39      115.01      5.46 o 
   9   6   5       73.72       75.81      5.46 o 
  -5   7   5       12.80       11.28      3.67 o 
  -4   7   5       81.99       90.93      6.27 o 
  -3   7   5       10.38       12.89      3.04 o 
  -2   7   5       11.76       16.47      2.69 o 
  -1   7   5      102.27      118.02      8.10 o 
   0   7   5       11.60       13.73      1.42 o 
   1   7   5      226.39      231.09      4.56 o 
   2   7   5      314.55      315.22      5.54 o 
   3   7   5      194.57      192.40      2.90 o 
   4   7   5       54.84       51.67      0.89 o 
   5   7   5      155.62      155.11      7.97 o 
   6   7   5        1.38        1.70      3.40 o 
   7   7   5       43.16       65.16      4.30 o 
   8   7   5       25.23       41.80      4.12 o 
   9   7   5      265.95      270.65     12.98 o 
  -4   8   5        3.13       16.63     11.14 o 
  -3   8   5        0.71        0.95      2.15 o 
  -2   8   5      114.78      118.44      8.50 o 
  -1   8   5       79.64       91.37      6.12 o 
   0   8   5       43.00       41.56      1.76 o 
   1   8   5      947.32      909.74     13.19 o 
   2   8   5      917.07      879.51     12.04 o 
   3   8   5        7.47        9.71      0.83 o 
   4   8   5      107.42       94.95      1.65 o 
   5   8   5      216.94      209.08      6.89 o 
   6   8   5      230.36      247.29      8.14 o 
   7   8   5        0.33        0.45      1.97 o 
  -3   9   5       37.80       34.51      5.45 o 
  -2   9   5       19.13       25.31      3.09 o 
  -1   9   5       37.70       39.52      1.77 o 
   0   9   5        8.62        6.58      1.31 o 
   1   9   5       76.89       68.97      1.88 o 
   2   9   5      204.00      196.25      5.43 o 
   3   9   5      158.41      152.88      3.33 o 
   4   9   5       37.91       39.98      1.01 o 
   5   9   5        4.99        6.35      2.24 o 
   6   9   5       16.74       17.36      4.92 o 
   7   9   5      154.99      153.76      7.52 o 
   8   9   5       13.23       17.90      3.76 o 
  -2  10   5       13.56       12.39      3.09 o 
  -1  10   5        0.67        1.47      1.61 o 
   0  10   5       37.48       38.59      4.07 o 
   1  10   5       59.24       56.76      2.30 o 
   2  10   5       10.64        8.33      1.32 o 
   3  10   5        7.42        7.24      1.04 o 
   4  10   5      187.33      174.71      3.48 o 
   5  10   5      153.79      150.90      6.44 o 
   6  10   5        3.60        4.30      2.42 o 
   7  10   5       61.50       61.49      5.10 o 
   0  11   5       39.44       42.40      2.78 o 
   1  11   5        5.43        5.08      1.90 o 
   2  11   5       25.99       25.04      1.54 o 
   3  11   5       64.63       65.45      2.08 o 
   4  11   5        2.92        2.69      1.88 o 
   5  11   5       10.36        2.77      3.85 o 
  -4  -9   6        6.09        5.33      1.43 o 
  -3  -9   6        0.20        0.65      1.11 o 
  -2  -9   6       26.50       31.43      2.12 o 
  -1  -9   6        4.30        4.97      1.30 o 
   0  -9   6        7.39       10.47      2.31 o 
   1  -9   6       19.38       25.15      3.94 o 
  -5  -8   6       17.88       19.06      1.70 o 
  -4  -8   6       36.89       36.91      2.01 o 
  -3  -8   6       20.33       17.18      2.66 o 
  -2  -8   6      618.28      620.85     14.84 o 
  -1  -8   6      450.18      428.08      7.45 o 
   0  -8   6        2.58        5.44      1.14 o 
   1  -8   6        0.20       -0.58      1.58 o 
   2  -8   6        0.05       -1.61      2.51 o 
   3  -8   6       10.09        5.82      5.55 o 
  -6  -7   6       10.13        6.94      1.52 o 
  -5  -7   6        1.25        1.72      1.29 o 
  -4  -7   6       12.61       13.05      2.02 o 
  -3  -7   6        1.33        1.26      1.17 o 
  -2  -7   6       53.13       48.02      2.24 o 
  -1  -7   6       79.32       83.56      2.68 o 
   0  -7   6        8.40        8.24      1.08 o 
   1  -7   6        3.63        4.04      0.87 o 
   2  -7   6        4.30        3.73      3.00 o 
   3  -7   6       18.66       19.24      3.58 o 
   4  -7   6       30.61       30.43      7.52 o 
  -7  -6   6       14.15       15.69      1.93 o 
  -6  -6   6        8.82       10.51      1.72 o 
  -5  -6   6        0.37        0.28      0.95 o 
  -4  -6   6      234.62      242.85      4.41 o 
  -3  -6   6      306.86      318.34      6.25 o 
  -2  -6   6       36.24       37.51      1.63 o 
  -1  -6   6       20.82       22.48      1.50 o 
   0  -6   6        1.76        0.89      0.76 o 
   1  -6   6        9.89        9.53      0.93 o 
   2  -6   6        0.21        0.41      0.50 o 
   3  -6   6        7.84        9.31      2.69 o 
   4  -6   6      180.81      167.73      7.70 o 
   5  -6   6       94.48       97.29      6.09 o 
  -7  -5   6       95.55       93.16      3.18 o 
  -6  -5   6       65.43       66.69      2.36 o 
  -5  -5   6      138.14      133.87      3.82 o 
  -4  -5   6      115.77      118.45      2.64 o 
  -3  -5   6      467.31      447.72      9.50 o 
  -2  -5   6        0.68        0.68      0.91 o 
  -1  -5   6      126.71      119.15      2.65 o 
   0  -5   6       24.45       26.63      1.23 o 
   1  -5   6        1.83        1.14      0.97 o 
   2  -5   6       64.75       69.50      3.33 o 
   3  -5   6        6.94        8.88      0.79 o 
   4  -5   6       38.46       45.02      4.03 o 
   5  -5   6       37.80       41.17      4.12 o 
   6  -5   6       13.87        0.63      3.94 o 
  -8  -4   6        0.00       -0.71      1.36 o 
  -7  -4   6       21.86       21.56      2.43 o 
  -6  -4   6        2.38        2.92      1.12 o 
  -5  -4   6        2.09        2.15      1.08 o 
  -4  -4   6       38.93       40.37      2.17 o 
  -3  -4   6       17.30       21.95      1.64 o 
  -2  -4   6        3.74        1.23      0.79 o 
  -1  -4   6       24.44       25.50      2.51 o 
   0  -4   6      163.24      161.05      3.92 o 
   1  -4   6       34.82       31.46      1.71 o 
   2  -4   6     1583.97     1553.44     28.91 o 
   3  -4   6     1043.93     1044.28     23.76 o 
   4  -4   6      199.28      196.25      6.22 o 
   5  -4   6      256.25      235.80      7.29 o 
   6  -4   6        0.88        0.54      1.88 o 
   7  -4   6       10.62       11.37      2.03 o 
  -8  -3   6       17.79       17.51      1.78 o 
  -7  -3   6      242.81      251.43      5.62 o 
  -6  -3   6        4.10        5.46      1.42 o 
  -5  -3   6      933.67      903.42     13.74 o 
  -4  -3   6       14.84       15.95      1.46 o 
  -3  -3   6        0.53        1.62      0.98 o 
  -2  -3   6       80.13       78.01      2.33 o 
  -1  -3   6       20.41       17.34      1.48 o 
   0  -3   6        0.17        0.00      0.70 o 
   1  -3   6        2.20        2.22      1.09 o 
   2  -3   6      667.62      677.56     12.44 o 
   3  -3   6      840.80      851.39     16.56 o 
   4  -3   6        7.84        7.36      1.59 o 
   5  -3   6       79.41       76.65      2.24 o 
   6  -3   6        3.15        2.23      0.92 o 
   7  -3   6        2.85        4.11      1.49 o 
   8  -3   6       54.67       50.93      3.68 o 
  -8  -2   6       63.43       61.75      2.52 o 
  -7  -2   6      404.00      389.97      7.78 o 
  -6  -2   6       89.08       97.58      2.62 o 
  -5  -2   6      256.88      267.64      4.94 o 
  -4  -2   6       10.79       13.94      1.85 o 
  -3  -2   6        1.15        0.82      0.94 o 
  -2  -2   6      145.26      141.80      4.61 o 
  -1  -2   6       12.08       32.50     11.28 o 
   0  -2   6      287.43      267.42      7.47 o 
   1  -2   6     1470.65     1418.46     25.25 o 
   2  -2   6       69.41       78.42      1.96 o 
   3  -2   6       89.25       93.27      2.40 o 
   4  -2   6      236.21      216.79      3.07 o 
   5  -2   6       12.34       15.26      0.94 o 
   6  -2   6       57.34       59.03      2.08 o 
   7  -2   6       24.98       25.05      1.12 o 
   8  -2   6      174.82      168.58      4.78 o 
  -8  -1   6        0.95        2.29      1.46 o 
  -7  -1   6       52.97       57.20      3.19 o 
  -6  -1   6       18.52       20.38      1.86 o 
  -5  -1   6      124.65      120.94      3.22 o 
  -4  -1   6      187.56      196.10      3.96 o 
  -3  -1   6      600.12      617.80      9.87 o 
  -2  -1   6      196.50      203.18      3.61 o 
  -1  -1   6     3073.03     2993.04     56.99 o 
   0  -1   6      338.97      313.15      5.16 o 
   1  -1   6     4627.77     4543.68     94.96 o 
   2  -1   6      211.90      203.85      3.48 o 
   3  -1   6       74.51       85.00      1.84 o 
   4  -1   6      309.54      311.11      3.74 o 
   5  -1   6      236.31      226.29      3.58 o 
   6  -1   6      155.84      148.83      3.89 o 
   7  -1   6        1.54        2.17      1.05 o 
   8  -1   6        2.53        2.93      1.18 o 
   9  -1   6        2.70        3.70      1.53 o 
  -8   0   6      138.47      143.14      4.33 o 
  -7   0   6       65.93       66.62      3.14 o 
  -6   0   6       14.94       13.38      1.50 o 
  -5   0   6      241.25      250.08      4.18 o 
  -4   0   6        1.32        0.85      1.24 o 
  -3   0   6      129.79      132.22      2.94 o 
  -2   0   6      146.07      139.88      2.91 o 
  -1   0   6       95.35      103.87      2.34 o 
   0   0   6       29.53       28.05      1.08 o 
   1   0   6      248.13      231.90      3.26 o 
   2   0   6       34.89       32.50      1.08 o 
   3   0   6       42.04       35.70      1.03 o 
   4   0   6        2.62        3.10      0.69 o 
   5   0   6      188.91      201.63      4.14 o 
   6   0   6      275.55      297.70      8.06 o 
   7   0   6      316.17      328.24      4.55 o 
   8   0   6      319.16      281.43      6.53 o 
   9   0   6      218.50      200.63      3.87 o 
  -8   1   6       47.29       45.69      2.61 o 
  -7   1   6        0.67        1.14      1.52 o 
  -6   1   6        0.65        1.99      1.21 o 
  -5   1   6       51.48       53.54      3.36 o 
  -4   1   6      104.41       93.94      2.95 o 
  -3   1   6     1042.36      991.73     16.86 o 
  -2   1   6       45.64       43.35      2.33 o 
  -1   1   6     6495.10     6659.44    155.40 o 
   0   1   6        1.04        1.81      0.84 o 
   1   1   6      297.35      324.46      4.71 o 
   2   1   6       66.34       86.07      1.57 o 
   3   1   6        8.22       15.56      1.39 o 
   4   1   6      313.23      315.11      4.49 o 
   5   1   6      274.29      258.11      4.36 o 
   6   1   6       37.51       49.37      2.23 o 
   7   1   6      738.53      729.08     10.14 o 
   8   1   6       11.39       11.53      2.60 o 
   9   1   6       14.42       14.41      4.96 o 
  -7   2   6        6.84        9.95      2.12 o 
  -6   2   6       99.80      104.42      2.67 o 
  -5   2   6       12.56        9.21      4.35 o 
  -4   2   6      723.69      711.89     15.38 o 
  -3   2   6     3922.32     3834.26     88.33 o 
  -2   2   6      229.06      224.14      4.02 o 
  -1   2   6     1548.47     1513.30     25.00 o 
   0   2   6        1.98        1.31      0.78 o 
   1   2   6       28.28       32.75      1.11 o 
   2   2   6     1187.30     1158.98     17.28 o 
   3   2   6      220.87      226.12      2.93 o 
   4   2   6      483.59      504.33      9.58 o 
   5   2   6      302.33      274.28      5.01 o 
   6   2   6        5.10        3.25      0.54 o 
   7   2   6       15.73       13.14      0.95 o 
   8   2   6       15.49       15.62      1.02 o 
   9   2   6        3.02        2.99      0.89 o 
  -7   3   6       19.73       23.34      2.06 o 
  -6   3   6       73.90       82.95      2.60 o 
  -5   3   6        3.60        1.18      1.70 o 
  -4   3   6      164.56      163.69      3.88 o 
  -3   3   6        2.19        4.47      1.67 o 
  -2   3   6       47.28       49.94      2.45 o 
  -1   3   6      504.56      520.70      7.81 o 
   0   3   6       14.86       19.00      0.98 o 
   1   3   6        2.58        0.31      0.44 o 
   2   3   6      116.11      134.24      3.22 o 
   3   3   6     1048.03     1044.99     14.49 o 
   4   3   6      240.07      239.11      2.61 o 
   5   3   6     5843.99     6144.22    143.67 o 
   6   3   6      542.44      502.63      5.78 o 
   7   3   6        0.01        0.89      0.71 o 
   8   3   6        6.07        7.68      0.70 o 
   9   3   6      113.08      115.81      8.41 o 
  10   3   6        6.42        5.55      2.42 o 
  -7   4   6        0.00        0.62      1.74 o 
  -6   4   6       34.44       39.84      3.06 o 
  -5   4   6      501.80      495.52     14.80 o 
  -4   4   6      267.06      269.62      8.06 o 
  -3   4   6      963.35      914.91     27.07 o 
  -2   4   6        1.85        1.89      1.25 o 
  -1   4   6       31.28       30.20      2.33 o 
   0   4   6      529.92      544.54      7.94 o 
   1   4   6      477.21      511.69      7.02 o 
   2   4   6      259.59      248.84      3.41 o 
   3   4   6      314.05      333.95     11.50 o 
   4   4   6      260.82      249.68     12.22 o 
   5   4   6      872.80      896.71     21.57 o 
   6   4   6       27.74       30.16      4.21 o 
   7   4   6       81.34       80.10      3.76 o 
   8   4   6        9.68       16.29      2.60 o 
   9   4   6       85.31       98.27      5.37 o 
  10   4   6       60.50       75.72      7.88 o 
  -6   5   6        7.59       11.09      1.46 o 
  -5   5   6      247.16      251.00      8.99 o 
  -4   5   6      296.79      305.47     10.38 o 
  -3   5   6       86.69       87.72      3.37 o 
  -2   5   6       69.89       69.27      3.96 o 
  -1   5   6      236.32      238.82      4.82 o 
   0   5   6       36.02       36.88      2.06 o 
   1   5   6      701.20      676.23     10.41 o 
   2   5   6        0.52        1.12      0.58 o 
   3   5   6     1922.26     1882.19     60.23 o 
   4   5   6      112.78      112.50      3.76 o 
   5   5   6       89.08       90.75      6.35 o 
   6   5   6       92.71       83.42      3.76 o 
   7   5   6        4.01        7.07      2.15 o 
   8   5   6       34.94       34.91      3.40 o 
   9   5   6      179.89      515.26     17.01 o 
  -5   6   6       54.15       54.38      2.05 o 
  -4   6   6        9.93        9.67      5.73 o 
  -3   6   6       20.97       22.82      3.04 o 
  -2   6   6      384.86      417.97     11.28 o 
  -1   6   6        9.66       12.35      2.06 o 
   0   6   6      364.30      358.36      8.68 o 
   1   6   6     2262.31     2196.37     57.10 o 
   2   6   6      220.71      221.06      3.58 o 
   3   6   6     1456.19     1556.24     27.74 o 
   4   6   6      108.52      116.26      2.36 o 
   5   6   6        1.83        1.07      1.52 o 
   6   6   6      600.91      588.74     15.13 o 
   7   6   6       17.79       18.35      2.77 o 
   8   6   6        5.92        6.53      2.60 o 
   9   6   6       53.33      176.68      8.95 o 
  -5   7   6        1.03        2.77      5.46 o 
  -4   7   6       23.17       25.51      4.03 o 
  -3   7   6       53.15       53.61      4.30 o 
  -2   7   6       38.03       48.78      6.35 o 
  -1   7   6        1.71        3.13      1.88 o 
   0   7   6      517.24      532.98     12.98 o 
   1   7   6      103.73      106.73      4.07 o 
   2   7   6      280.91      276.16      5.20 o 
   3   7   6       13.28       14.14      1.77 o 
   4   7   6       22.42       22.54      0.57 o 
   5   7   6      107.83      106.42      6.71 o 
   6   7   6       16.09       26.13      5.01 o 
   7   7   6       69.12      250.96     12.35 o 
   8   7   6       88.30       95.77      9.04 o 
   9   7   6      780.19      871.48     37.86 o 
  -4   8   6        0.05        1.25      2.86 o 
  -3   8   6        0.00       -0.27      3.94 o 
  -2   8   6        0.01        0.55      0.82 o 
  -1   8   6      110.33      114.65      3.33 o 
   0   8   6      131.95      135.54      3.71 o 
   1   8   6      464.74      478.48     21.21 o 
   2   8   6      188.73      183.49     14.91 o 
   3   8   6        7.09        5.86      1.97 o 
   4   8   6      852.75      827.89     12.02 o 
   5   8   6      172.95      168.80      6.00 o 
   6   8   6        2.17        3.13      2.15 o 
   7   8   6       35.94       36.34      4.12 o 
   8   8   6        7.56        8.59      3.13 o 
  -3   9   6       92.12       92.73     11.28 o 
  -2   9   6        7.09        5.89      2.02 o 
  -1   9   6      184.60      178.29      4.41 o 
   0   9   6      229.35      241.06      4.29 o 
   1   9   6        9.40        9.11      1.18 o 
   2   9   6        5.73        6.20      0.88 o 
   3   9   6       43.13       40.34      1.78 o 
   4   9   6       54.30       51.04      2.38 o 
   5   9   6       18.02       16.65      2.77 o 
   6   9   6        1.75        2.42      2.15 o 
   7   9   6      175.62      182.76     12.89 o 
   8   9   6        2.92        1.16      2.77 o 
  -1  10   6        1.04        4.22      1.80 o 
   0  10   6        3.62        2.87      1.07 o 
   1  10   6       36.80       36.04      1.61 o 
   2  10   6        0.50        1.05      0.87 o 
   3  10   6        6.70        5.99      1.00 o 
   4  10   6      116.78      108.19      3.29 o 
   5  10   6      119.96      106.86      5.46 o 
   6  10   6       29.71       31.42      6.18 o 
   7  10   6      148.04      144.99      7.34 o 
   1  11   6       41.93       47.55      2.52 o 
   2  11   6       22.24       23.23      1.40 o 
   3  11   6        4.26        4.03      1.09 o 
   4  11   6       17.34       16.56      2.60 o 
   5  11   6        3.96        3.13      4.03 o 
  -2  -9   7        2.76        1.10      1.33 o 
  -1  -9   7        0.09       -0.19      1.06 o 
  -4  -8   7       58.25       59.29      4.13 o 
  -3  -8   7        4.10        3.40      1.36 o 
  -2  -8   7      160.69      152.24      5.55 o 
  -1  -8   7       51.47       54.30      3.29 o 
   0  -8   7       19.46       21.72      1.93 o 
   1  -8   7        0.11        0.92      2.16 o 
   2  -8   7        1.04       -0.98      2.60 o 
  -6  -7   7        0.25        0.72      1.44 o 
  -5  -7   7        0.20        0.03      1.01 o 
  -4  -7   7      122.59      130.08      3.67 o 
  -3  -7   7       90.84       96.40      3.14 o 
  -2  -7   7       32.17       31.60      1.86 o 
  -1  -7   7        0.81        0.56      1.10 o 
   0  -7   7       11.71       10.05      1.28 o 
   1  -7   7       13.67       17.83      1.76 o 
   2  -7   7       25.62       25.61      3.35 o 
   3  -7   7        5.66        5.64      3.13 o 
   4  -7   7       45.76       54.15      8.95 o 
  -6  -6   7       10.36        8.61      2.03 o 
  -5  -6   7       41.82       44.17      2.54 o 
  -4  -6   7        8.91       10.98      1.90 o 
  -3  -6   7        0.03       -0.42      0.98 o 
  -2  -6   7        0.07        0.75      1.09 o 
  -1  -6   7        1.81        1.52      1.07 o 
   0  -6   7       12.71       12.15      1.29 o 
   1  -6   7        0.01       -0.09      0.71 o 
   2  -6   7      147.22      143.86      3.58 o 
   3  -6   7        7.22        5.64      2.09 o 
   4  -6   7      365.15      381.54     13.87 o 
   5  -6   7       70.06       67.13      5.55 o 
  -7  -5   7       12.49       14.03      2.08 o 
  -6  -5   7      154.90      145.30      3.74 o 
  -5  -5   7      602.85      602.15     11.08 o 
  -4  -5   7        1.84        2.11      1.20 o 
  -3  -5   7        3.73        5.05      1.31 o 
  -2  -5   7        0.58        0.80      0.86 o 
  -1  -5   7        7.20        9.46      1.25 o 
   0  -5   7       12.73       11.26      2.00 o 
   1  -5   7        1.71        2.62      1.56 o 
   2  -5   7       90.77       81.17      3.74 o 
   3  -5   7       35.91       36.77      2.44 o 
   4  -5   7       18.02       16.11      0.74 o 
   5  -5   7       23.73       22.73      3.49 o 
   6  -5   7        0.17        0.63      3.94 o 
  -7  -4   7       45.03       47.83      2.89 o 
  -6  -4   7       23.82       20.63      2.01 o 
  -5  -4   7      251.19      252.10      5.56 o 
  -4  -4   7        4.41        3.35      1.06 o 
  -3  -4   7        6.39        5.73      1.48 o 
  -2  -4   7      292.37      290.20      8.82 o 
  -1  -4   7        0.16       -0.22      0.95 o 
   0  -4   7      314.02      308.08      5.79 o 
   1  -4   7       11.39       10.29      1.52 o 
   2  -4   7      732.53      719.06     12.78 o 
   3  -4   7      327.28      350.37     12.08 o 
   4  -4   7       65.09       60.99      2.99 o 
   5  -4   7       46.82       45.12      1.70 o 
   6  -4   7        3.05        2.51      2.15 o 
   7  -4   7        0.70        0.36      1.46 o 
  -7  -3   7      137.53      131.42      4.22 o 
  -6  -3   7       12.24       15.55      1.58 o 
  -5  -3   7      130.41      124.69      3.05 o 
  -4  -3   7       85.53       88.54      2.28 o 
  -3  -3   7       72.60       72.00      2.77 o 
  -2  -3   7       56.06       52.30      2.91 o 
  -1  -3   7       51.33       52.27      1.99 o 
   0  -3   7      431.31      415.15      7.12 o 
   1  -3   7     1174.38     1165.50     22.53 o 
   2  -3   7       92.13       95.07      2.62 o 
   3  -3   7       17.41       20.85      1.68 o 
   4  -3   7       19.66       23.25      2.86 o 
   5  -3   7       95.85      100.89      5.68 o 
   6  -3   7       18.13       16.49      1.03 o 
   7  -3   7        0.53        0.45      1.79 o 
  -8  -2   7        0.45        1.64      1.81 o 
  -7  -2   7      231.40      236.83      6.22 o 
  -6  -2   7       11.33       13.45      1.81 o 
  -5  -2   7      130.02      121.35      2.82 o 
  -4  -2   7        2.46        3.89      1.56 o 
  -3  -2   7        4.90        4.01      1.13 o 
  -2  -2   7        1.14        0.49      0.98 o 
  -1  -2   7      130.02      126.99      6.49 o 
   0  -2   7       42.76       47.43      2.46 o 
   1  -2   7       20.25       23.95      2.60 o 
   2  -2   7        5.50        9.34      1.04 o 
   3  -2   7        0.58        0.54      1.02 o 
   4  -2   7       29.71       33.05      1.92 o 
   5  -2   7       35.00       29.00      1.16 o 
   6  -2   7      231.62      229.47      4.05 o 
   7  -2   7        1.57        0.41      0.71 o 
   8  -2   7      425.09      401.51      9.11 o 
  -8  -1   7       23.02       23.51      2.40 o 
  -7  -1   7        3.55        4.21      1.37 o 
  -6  -1   7        1.82        2.49      1.25 o 
  -5  -1   7        9.61        9.96      1.48 o 
  -4  -1   7       21.08       22.04      2.15 o 
  -3  -1   7       66.75       72.05      2.40 o 
  -2  -1   7     1415.65     1388.48     25.35 o 
  -1  -1   7     4929.75     4902.42    109.88 o 
   0  -1   7        0.54        0.81      1.36 o 
   1  -1   7      250.53      273.40      4.73 o 
   2  -1   7       34.60       36.48      1.43 o 
   3  -1   7      391.89      399.47      7.83 o 
   4  -1   7        0.86        1.48      1.00 o 
   5  -1   7       53.21       51.46      1.87 o 
   6  -1   7       16.00       18.86      2.33 o 
   7  -1   7       63.04       60.50      3.04 o 
   8  -1   7       83.30       78.66      2.39 o 
  -7   0   7       24.59       30.76      1.96 o 
  -6   0   7       94.75       96.44      2.74 o 
  -5   0   7        1.26        0.42      0.91 o 
  -4   0   7      267.25      263.88      9.85 o 
  -3   0   7      737.92      717.26     13.80 o 
  -2   0   7      462.65      473.04      8.51 o 
  -1   0   7     2998.75     2904.59     55.88 o 
   0   0   7      167.68      151.87      3.73 o 
   1   0   7        0.76        0.82      0.71 o 
   2   0   7      284.31      267.20      4.24 o 
   3   0   7      102.08      102.93      2.15 o 
   4   0   7      332.77      356.32      9.04 o 
   5   0   7      260.52      250.41      6.69 o 
   6   0   7      299.21      307.55     12.84 o 
   7   0   7      109.88      102.40      2.24 o 
   8   0   7        1.77        1.59      1.39 o 
   9   0   7        6.59        5.62      1.81 o 
  -7   1   7       32.45       35.01      2.11 o 
  -6   1   7       25.57       25.09      2.39 o 
  -5   1   7        3.42        2.22      1.65 o 
  -4   1   7       78.33       80.38      3.42 o 
  -3   1   7      567.26      570.48     12.00 o 
  -2   1   7       24.61       24.92      1.55 o 
  -1   1   7       27.13       28.40      1.71 o 
   0   1   7      250.90      250.15      3.80 o 
   1   1   7      211.83      246.08      3.89 o 
   2   1   7      223.63      249.29      3.81 o 
   3   1   7       44.06       43.74      1.68 o 
   4   1   7     1420.16     1396.13     22.30 o 
   5   1   7     2697.10     2596.23     40.19 o 
   6   1   7        4.65        7.40      0.90 o 
   7   1   7      186.81      183.81      2.99 o 
   8   1   7       28.32       26.57      1.29 o 
   9   1   7      175.87      164.71      4.11 o 
  -7   2   7       12.95       15.16      1.72 o 
  -6   2   7      124.38      137.14      4.42 o 
  -5   2   7      383.40      361.86      7.69 o 
  -4   2   7       90.45       85.34      2.90 o 
  -3   2   7     3151.09     3005.94     65.15 o 
  -2   2   7      338.98      313.71      5.63 o 
  -1   2   7       26.29       28.53      1.62 o 
   0   2   7      787.41      813.62     14.95 o 
   1   2   7       46.36       56.43      2.06 o 
   2   2   7       74.17       81.87      1.65 o 
   3   2   7        0.53        0.16      0.47 o 
   4   2   7       32.69       32.24      0.99 o 
   5   2   7      286.80      292.84      4.55 o 
   6   2   7        6.09        6.53      0.76 o 
   7   2   7       25.83       30.38      1.06 o 
   8   2   7        4.41        5.36      0.87 o 
   9   2   7       34.67       32.38      1.35 o 
  -7   3   7        1.29        0.41      1.19 o 
  -6   3   7      182.23      188.04      4.75 o 
  -5   3   7      411.37      395.00     22.51 o 
  -4   3   7      148.27      146.03      4.80 o 
  -3   3   7        3.52        7.71      1.94 o 
  -2   3   7       64.04       62.79      2.81 o 
  -1   3   7       92.84       96.84      2.91 o 
   0   3   7        3.55        1.30      0.85 o 
   1   3   7       64.12       58.40      1.33 o 
   2   3   7     1914.01     1907.66     32.32 o 
   3   3   7     5138.39     5569.96    123.28 o 
   4   3   7       88.46      102.65      2.26 o 
   5   3   7      478.86      452.21     10.70 o 
   6   3   7        5.25        3.00      0.50 o 
   7   3   7      125.01      134.92      2.02 o 
   8   3   7       65.84       62.47      2.57 o 
   9   3   7       22.50       19.87      2.95 o 
  -6   4   7        1.35        1.08      1.11 o 
  -5   4   7      294.23      301.12      8.86 o 
  -4   4   7        3.84        5.14      2.15 o 
  -3   4   7        0.52       -0.03      1.13 o 
  -2   4   7      502.70      526.46     12.26 o 
  -1   4   7       13.06       17.89      1.71 o 
   0   4   7      762.16      768.21     12.65 o 
   1   4   7      268.35      247.97      3.73 o 
   2   4   7      627.78      641.61      9.29 o 
   3   4   7     3978.10     4256.95     85.53 o 
   4   4   7      223.33      231.07      4.98 o 
   5   4   7        0.36        1.67      0.49 o 
   6   4   7      311.65      313.88     10.92 o 
   7   4   7      229.11      232.17      6.89 o 
   8   4   7       43.18       42.24      3.58 o 
   9   4   7       38.28       35.98      7.16 o 
  -6   5   7       49.33       49.28      6.58 o 
  -5   5   7       34.50       18.24     15.62 o 
  -4   5   7        4.20        2.99      1.67 o 
  -3   5   7       27.21       28.15      6.22 o 
  -2   5   7       74.33       77.65      3.05 o 
  -1   5   7       13.87       15.87      2.77 o 
   0   5   7       97.99       96.95      2.33 o 
   1   5   7      238.52      236.27      5.59 o 
   2   5   7        1.14        1.77      1.12 o 
   3   5   7       14.83       12.59      0.58 o 
   4   5   7      401.80      387.03      5.55 o 
   5   5   7      280.62      303.59     10.38 o 
   6   5   7        0.03       -0.54      1.52 o 
   7   5   7       27.07       21.21      2.69 o 
   8   5   7      377.98      408.84     12.89 o 
   9   5   7      888.17      970.11     38.04 o 
  -5   6   7       15.92       18.37      2.42 o 
  -4   6   7        0.03        1.34      2.42 o 
  -3   6   7       44.29       48.60      3.94 o 
  -2   6   7       72.81       79.50      2.80 o 
  -1   6   7      208.16      210.61      8.99 o 
   0   6   7       68.44       54.07      1.92 o 
   1   6   7     2787.75     2688.76     52.39 o 
   2   6   7      369.93      369.37      7.88 o 
   3   6   7      111.18       93.51      2.57 o 
   4   6   7     1441.58     1400.62     18.14 o 
   5   6   7       21.46       28.46      2.69 o 
   6   6   7       33.98       30.79      2.95 o 
   7   6   7        5.00        4.21      4.30 o 
   9   6   7      197.99      212.03     15.13 o 
  -4   7   7       30.90       33.38      4.65 o 
  -3   7   7       24.46       23.18      3.67 o 
  -2   7   7      104.43      121.01      8.59 o 
  -1   7   7      292.31      299.65     12.44 o 
   0   7   7       92.97      107.67      6.53 o 
   1   7   7      171.26      164.41      4.83 o 
   2   7   7      268.24      276.92      9.35 o 
   3   7   7       63.66       66.25      2.49 o 
   4   7   7      229.88      227.19      4.78 o 
   5   7   7       19.38       19.69      2.51 o 
   6   7   7      220.70      229.39      7.52 o 
   7   7   7      475.83      483.84     14.59 o 
   8   7   7       34.63       32.22      4.12 o 
   9   7   7      103.33      179.36     10.02 o 
  -4   8   7        1.18        2.06      3.40 o 
  -3   8   7        0.27        2.69      5.46 o 
  -2   8   7       48.26       45.02      4.21 o 
  -1   8   7       10.58       11.90      2.69 o 
   0   8   7       18.86       22.13      1.59 o 
   1   8   7      124.44      121.43      4.07 o 
   2   8   7       62.51       65.96      2.01 o 
   3   8   7       79.91       74.91      1.51 o 
   4   8   7      477.32      468.75      6.79 o 
   5   8   7       87.10       70.35      7.16 o 
   6   8   7       67.36       68.47      4.21 o 
   7   8   7      647.07      648.17     20.41 o 
   8   8   7       27.58       27.92      3.94 o 
  -2   9   7      198.99      211.22      9.49 o 
  -1   9   7        2.20        2.60      1.50 o 
   0   9   7        0.23       -0.40      0.86 o 
   1   9   7        0.00        0.42      0.88 o 
   2   9   7      193.97      192.69      3.40 o 
   3   9   7        3.53        2.28      1.07 o 
   4   9   7       19.35       17.54      0.74 o 
   5   9   7       89.51       95.32      4.92 o 
   6   9   7        1.43        1.52      2.24 o 
   7   9   7       29.70       26.40      4.21 o 
   8   9   7       39.34       42.07      7.88 o 
  -1  10   7       41.91       44.57      3.72 o 
   0  10   7       11.39       11.66      2.22 o 
   1  10   7        5.49        5.28      1.14 o 
   2  10   7       16.24       18.06      1.34 o 
   3  10   7       83.37       77.59      6.16 o 
   4  10   7        4.44        3.49      3.58 o 
   6  10   7       31.26       33.03      6.53 o 
   7  10   7        3.58        5.37      3.04 o 
   1  11   7       14.99       13.92      2.34 o 
   2  11   7       32.82       33.01      2.43 o 
   3  11   7       66.00       59.07      2.43 o 
   5  11   7       37.75       39.92      3.76 o 
  -3  -8   8        2.23        2.30      1.39 o 
  -2  -8   8        0.00        0.26      1.11 o 
  -1  -8   8        0.06        0.10      1.06 o 
   0  -8   8        2.00        1.54      1.58 o 
   1  -8   8        5.00        4.70      2.65 o 
  -5  -7   8       44.15       46.70      3.23 o 
  -4  -7   8       39.32       41.39      2.60 o 
  -3  -7   8        3.61        5.79      1.48 o 
  -2  -7   8        1.17        0.55      1.53 o 
  -1  -7   8       18.87       21.59      1.83 o 
   0  -7   8        3.82        3.40      1.64 o 
   1  -7   8        3.79        2.55      1.04 o 
   2  -7   8        0.19        0.31      2.04 o 
   3  -7   8        0.61       -0.72      2.60 o 
  -6  -6   8        7.71        7.57      1.71 o 
  -5  -6   8       55.93       63.94      3.06 o 
  -4  -6   8        0.07       -0.10      1.03 o 
  -3  -6   8        0.67        0.51      1.86 o 
  -2  -6   8       23.16       24.08      1.96 o 
  -1  -6   8       14.53       20.19      1.99 o 
   0  -6   8        1.71        0.72      1.40 o 
   1  -6   8       47.73       46.43      2.55 o 
   2  -6   8      581.54      604.50     19.77 o 
   3  -6   8       57.08       63.11      3.58 o 
   4  -6   8        1.68        3.85      3.04 o 
   5  -6   8        0.06        0.36      2.42 o 
  -6  -5   8       40.32       37.09      2.32 o 
  -5  -5   8       44.87       44.02      2.37 o 
  -4  -5   8        9.05       12.39      1.65 o 
  -3  -5   8        6.11        4.49      1.38 o 
  -2  -5   8       21.25       19.86      1.70 o 
  -1  -5   8        0.07        0.09      1.08 o 
   0  -5   8       51.01       49.26      3.06 o 
   1  -5   8        5.35        4.34      2.72 o 
   2  -5   8      245.33      266.79      7.23 o 
   3  -5   8       31.92       36.10      2.59 o 
   4  -5   8       13.54       12.50      8.82 o 
   5  -5   8       39.03       46.63      7.16 o 
   6  -5   8       11.56       12.53      3.31 o 
  -7  -4   8      141.70      144.59      4.63 o 
  -6  -4   8        2.74        3.10      1.38 o 
  -5  -4   8       28.25       28.59      1.94 o 
  -4  -4   8        3.99        4.65      1.64 o 
  -3  -4   8        5.79        4.99      1.17 o 
  -2  -4   8       55.93       57.34      2.53 o 
  -1  -4   8        2.80        3.18      1.36 o 
   0  -4   8      269.95      279.33      5.66 o 
   1  -4   8       39.09       37.77      2.95 o 
   2  -4   8        5.29        3.76      1.39 o 
   3  -4   8       18.91       15.72      1.87 o 
   4  -4   8        0.01       -0.44      1.23 o 
   5  -4   8        0.14       -0.24      0.78 o 
   6  -4   8       30.12       28.28      3.58 o 
  -7  -3   8        0.03       -0.03      1.29 o 
  -6  -3   8       24.67       23.11      2.58 o 
  -5  -3   8       24.69       25.70      2.00 o 
  -4  -3   8      133.90      133.89      3.40 o 
  -3  -3   8       71.72       68.38      2.56 o 
  -2  -3   8     1269.23     1264.33     23.51 o 
  -1  -3   8     1203.18     1164.40     22.52 o 
   0  -3   8      905.75      900.43     21.53 o 
   1  -3   8      358.34      366.40      7.56 o 
   2  -3   8       24.39       25.31      1.71 o 
   3  -3   8      191.75      199.17      5.19 o 
   4  -3   8        1.11        0.90      1.14 o 
   5  -3   8        6.96        5.62      0.82 o 
   6  -3   8        5.53        5.30      1.52 o 
   7  -3   8        0.15       -0.36      1.88 o 
  -7  -2   8        3.59        5.78      1.59 o 
  -6  -2   8      122.07      124.32      4.58 o 
  -5  -2   8       18.73       19.83      1.68 o 
  -4  -2   8        0.52        1.63      1.65 o 
  -3  -2   8       50.37       46.35      3.40 o 
  -2  -2   8      545.66      519.80     18.44 o 
  -1  -2   8      507.84      511.83     10.65 o 
   0  -2   8        2.77        3.54      1.11 o 
   1  -2   8       30.05       27.37      1.49 o 
   2  -2   8       36.14       33.91      1.61 o 
   3  -2   8      129.76      120.27      4.65 o 
   4  -2   8      131.86      131.23      6.49 o 
   5  -2   8        1.62        1.80      0.77 o 
   6  -2   8      199.43      207.02      4.32 o 
   7  -2   8       26.45       30.41      2.02 o 
   8  -2   8       57.18       50.55      3.49 o 
  -7  -1   8        9.67       11.53      1.98 o 
  -6  -1   8       36.11       37.27      2.89 o 
  -5  -1   8        4.95        3.22      1.20 o 
  -4  -1   8      166.06      165.96      4.37 o 
  -3  -1   8      839.38      799.89     14.33 o 
  -2  -1   8      226.97      224.67      5.26 o 
  -1  -1   8      207.30      189.61      3.92 o 
   0  -1   8      159.51      156.21      4.07 o 
   1  -1   8      195.16      199.56      3.94 o 
   2  -1   8      141.09      147.11      3.21 o 
   3  -1   8       24.58       29.33      2.28 o 
   4  -1   8      445.95      436.83      7.31 o 
   5  -1   8      457.87      436.16     10.61 o 
   6  -1   8      477.43      467.84     13.29 o 
   7  -1   8       69.74       69.32      3.20 o 
   8  -1   8       34.58       31.99      2.03 o 
  -7   0   8       24.82       25.42      2.33 o 
  -6   0   8       45.79       50.34      2.67 o 
  -5   0   8        1.70        1.62      2.44 o 
  -4   0   8     1281.92     1227.56     23.38 o 
  -3   0   8     2913.25     2776.83     57.48 o 
  -2   0   8        0.17        0.70      1.04 o 
  -1   0   8        0.02        0.80      1.11 o 
   0   0   8      292.45      292.68      4.75 o 
   1   0   8       19.41       15.34      1.04 o 
   2   0   8       21.49       26.14      1.52 o 
   3   0   8       14.29       12.96      1.22 o 
   4   0   8      334.35      322.36      5.76 o 
   5   0   8        2.62        2.59      0.84 o 
   6   0   8       13.87       16.21      2.02 o 
   7   0   8        4.18        4.31      1.01 o 
   8   0   8        0.56        1.30      0.89 o 
   9   0   8        2.22        1.76      1.56 o 
  -7   1   8       12.69       10.89      2.36 o 
  -6   1   8      110.87      123.34      3.57 o 
  -5   1   8        3.67        2.90      2.11 o 
  -4   1   8        0.94        0.75      1.63 o 
  -3   1   8       30.54       28.51      2.28 o 
  -2   1   8      460.59      442.77      8.62 o 
  -1   1   8        5.78        5.68      1.36 o 
   0   1   8      114.87      102.50      3.31 o 
   1   1   8        1.39        1.48      0.73 o 
   2   1   8     2089.87     2092.79     36.79 o 
   3   1   8     1377.75     1350.63     22.75 o 
   4   1   8     1406.67     1434.77     23.79 o 
   5   1   8     1974.54     1920.67     48.82 o 
   6   1   8        0.33        0.80      1.25 o 
   7   1   8      138.28      140.06      4.56 o 
   8   1   8        4.50        3.50      0.91 o 
   9   1   8        0.25       -0.37      0.73 o 
  -7   2   8        2.55        1.88      1.89 o 
  -6   2   8      104.13      107.36      4.08 o 
  -5   2   8      604.75      589.94     12.49 o 
  -4   2   8       30.27       25.63      2.05 o 
  -3   2   8       22.17       14.87      5.41 o 
  -2   2   8      620.15      613.36     11.57 o 
  -1   2   8       58.85       67.19      2.06 o 
   0   2   8      461.28      456.38      7.02 o 
   1   2   8        9.90       10.16      0.94 o 
   2   2   8     1604.04     1620.95     26.80 o 
   3   2   8     2216.17     2214.17     39.77 o 
   4   2   8      209.23      210.45      3.00 o 
   5   2   8       43.43       49.15      1.61 o 
   6   2   8        0.68        0.97      1.08 o 
   7   2   8      145.78      143.76      2.80 o 
   8   2   8       49.56       48.94      1.79 o 
   9   2   8       14.60       11.37      2.33 o 
  -6   3   8       15.28       14.97      1.86 o 
  -5   3   8      201.28      199.85      6.67 o 
  -4   3   8       16.91       18.15      2.05 o 
  -3   3   8       53.83       50.78      2.30 o 
  -2   3   8      304.59      297.01      5.60 o 
  -1   3   8       32.67       31.78      1.61 o 
   0   3   8       80.43       72.94      1.96 o 
   1   3   8     1791.32     1788.65     30.65 o 
   2   3   8      158.99      159.31      3.13 o 
   3   3   8       35.73       35.22      1.26 o 
   4   3   8       70.51       64.04      2.15 o 
   5   3   8       47.23       49.92      0.99 o 
   6   3   8        7.48        3.32      1.00 o 
   7   3   8        0.17        0.29      0.42 o 
   8   3   8      296.22      279.82      8.51 o 
   9   3   8      299.17      304.57     10.11 o 
  -6   4   8        1.57        1.09      1.52 o 
  -5   4   8       57.45       61.11      3.93 o 
  -4   4   8        2.64        2.78      1.85 o 
  -3   4   8       84.45       89.78      4.79 o 
  -2   4   8       85.99       94.36      5.46 o 
  -1   4   8       15.97       21.48      1.48 o 
   0   4   8     1670.64     1530.33     26.67 o 
   1   4   8     4502.96     4524.46     99.01 o 
   2   4   8       23.23       24.72      1.52 o 
   3   4   8      315.80      363.51      5.16 o 
   4   4   8      763.72      753.03     21.91 o 
   5   4   8      247.20      252.15      4.95 o 
   6   4   8        5.10        4.56      0.28 o 
   7   4   8        0.05        0.45      1.52 o 
   8   4   8        9.61       13.51      5.37 o 
   9   4   8       31.31       32.67      3.94 o 
  -5   5   8        8.08        9.65      2.29 o 
  -4   5   8       54.66       55.27      3.66 o 
  -3   5   8        0.03        0.78      1.35 o 
  -2   5   8      109.52      125.18      3.44 o 
  -1   5   8        1.58       -0.31      0.97 o 
   0   5   8      383.90      357.44      6.65 o 
   1   5   8      993.96      979.59     16.88 o 
   2   5   8      644.75      629.76      9.76 o 
   3   5   8       70.73       72.63      1.49 o 
   4   5   8       28.74       27.89      0.58 o 
   5   5   8       12.97       10.20      1.97 o 
   6   5   8      268.40      259.91      7.70 o 
   7   5   8      170.60      167.01      9.49 o 
   8   5   8      678.63      659.89     20.50 o 
   9   5   8      291.79      288.73     11.55 o 
  -5   6   8        3.05        0.33      2.01 o 
  -4   6   8        5.95        4.74      3.04 o 
  -3   6   8        7.59        6.20      1.82 o 
  -2   6   8        5.55        5.11      1.54 o 
  -1   6   8      427.60      435.60     11.41 o 
   0   6   8       89.41       79.95      2.79 o 
   1   6   8      210.01      209.90      3.79 o 
   2   6   8        8.14        6.70      1.16 o 
   3   6   8      338.90      343.62     13.09 o 
   4   6   8      888.24      841.30     13.25 o 
   5   6   8        0.15        0.81      1.52 o 
   6   6   8      138.56      132.82      8.68 o 
   7   6   8      559.58      592.05     16.65 o 
   8   6   8       53.38       56.12      4.56 o 
   9   6   8       62.17       57.01      5.19 o 
  -4   7   8      246.63      275.57     12.44 o 
  -3   7   8      378.57      381.19     19.60 o 
  -2   7   8        0.46        2.15      3.94 o 
  -1   7   8      375.19      377.79     14.68 o 
   0   7   8      114.52      122.89      4.74 o 
   1   7   8       34.13       34.82      2.33 o 
   2   7   8      601.97      665.08     59.70 o 
   3   7   8        5.40        6.52      0.94 o 
   4   7   8       11.45       12.75      0.81 o 
   5   7   8      202.97      215.25      6.98 o 
   6   7   8       21.31       21.48      3.04 o 
   7   7   8        1.55        1.97      2.51 o 
   8   7   8       37.98       39.47      4.21 o 
   9   7   8       17.23       19.24      3.94 o 
  -3   8   8       22.61       24.79      4.92 o 
  -2   8   8        2.18        0.00      2.24 o 
  -1   8   8       75.50       83.33      4.65 o 
   0   8   8        9.62        9.49      2.33 o 
   1   8   8        1.09        2.42      1.21 o 
   2   8   8        2.66        3.02      1.26 o 
   3   8   8        0.62        0.56      0.53 o 
   4   8   8      169.10      153.84      2.22 o 
   5   8   8      747.26      737.13     20.32 o 
   6   8   8        0.08        0.36      3.49 o 
   7   8   8      102.29      120.38     10.74 o 
   8   8   8        5.35        3.58      5.10 o 
  -2   9   8       25.05       29.98      4.56 o 
  -1   9   8        8.09        9.84      1.99 o 
   0   9   8       94.09       96.82      3.54 o 
   1   9   8       35.64       39.18      2.40 o 
   2   9   8       96.45       91.62      2.06 o 
   3   9   8        0.94        1.20      0.80 o 
   4   9   8        8.41        5.67      1.13 o 
   5   9   8      337.80      355.95     15.30 o 
   6   9   8      119.14      126.73      6.09 o 
   7   9   8        3.41        4.92      2.86 o 
   8   9   8       16.22       16.20      3.85 o 
  -1  10   8        0.60        0.20      1.51 o 
   0  10   8       10.68       13.99      2.55 o 
   1  10   8        0.35        0.64      1.42 o 
   2  10   8        0.88        0.64      1.67 o 
   3  10   8       94.47       72.71     20.00 o 
   2  11   8        1.44       -1.02      1.49 o 
   3  11   8      145.12      143.71      3.41 o 
  -4  -7   9        1.68        1.38      1.38 o 
  -3  -7   9        0.08       -0.16      1.64 o 
  -2  -7   9        0.83        0.22      1.31 o 
  -1  -7   9       17.27       18.44      2.28 o 
   0  -7   9        4.13        4.04      1.29 o 
   1  -7   9       18.02       14.47      1.46 o 
   2  -7   9       72.97       71.74      4.11 o 
  -5  -6   9        9.89        9.10      1.97 o 
  -4  -6   9        0.69       -0.05      1.31 o 
  -3  -6   9       26.90       32.62      2.37 o 
  -2  -6   9        0.27        0.57      1.47 o 
  -1  -6   9       13.09       15.10      1.93 o 
   0  -6   9      157.24      163.61      8.08 o 
   1  -6   9        4.29        4.13      1.15 o 
   2  -6   9       35.86       42.58      2.64 o 
   3  -6   9       14.43       10.79      4.83 o 
   4  -6   9       15.07       14.86      3.67 o 
  -6  -5   9       35.67       35.90      3.19 o 
  -5  -5   9       46.51       49.01      3.30 o 
  -4  -5   9       69.54       70.06      3.01 o 
  -3  -5   9        1.87        1.29      1.35 o 
  -2  -5   9      133.16      134.14      3.79 o 
  -1  -5   9        9.05        5.06      1.77 o 
   0  -5   9      465.15      496.98     11.52 o 
   1  -5   9      122.55      126.71      4.11 o 
   2  -5   9        0.81        1.36      1.93 o 
   3  -5   9       13.84       13.69      2.64 o 
   4  -5   9        9.75       13.29      2.22 o 
   5  -5   9        3.05        3.40      4.74 o 
  -6  -4   9      123.46      118.39      3.72 o 
  -5  -4   9       28.51       31.04      2.47 o 
  -4  -4   9        1.23        1.12      1.20 o 
  -3  -4   9       15.37       17.51      2.19 o 
  -2  -4   9       33.40       29.05      3.04 o 
  -1  -4   9       12.28       10.18      1.74 o 
   0  -4   9       76.26       82.04      2.94 o 
   1  -4   9        0.40        0.37      1.17 o 
   2  -4   9        0.01        0.09      1.38 o 
   3  -4   9        8.37        7.71      1.71 o 
   4  -4   9       21.03       15.75      2.53 o 
   6  -4   9       65.01       73.75      5.10 o 
  -6  -3   9       51.19       53.14      3.04 o 
  -5  -3   9        2.78        3.17      1.39 o 
  -4  -3   9       65.44       74.98      5.22 o 
  -3  -3   9       86.45       78.74      3.04 o 
  -2  -3   9      883.30      892.42     18.25 o 
  -1  -3   9      232.06      225.71      5.22 o 
   0  -3   9       12.82       12.17      1.61 o 
   1  -3   9       29.18       32.75      1.99 o 
   2  -3   9      152.91      145.35      5.10 o 
   3  -3   9        0.32        0.73      1.17 o 
   4  -3   9       22.01       21.94      1.99 o 
   5  -3   9       13.63       14.37      1.09 o 
   6  -3   9      107.65      103.58      6.00 o 
   7  -3   9        2.20        1.61      2.15 o 
  -7  -2   9        1.59        1.67      1.49 o 
  -6  -2   9        0.17        0.00      1.68 o 
  -5  -2   9       63.49       65.62      2.60 o 
  -4  -2   9      802.37      772.65     16.84 o 
  -3  -2   9      531.54      496.02      9.65 o 
  -2  -2   9      298.21      288.11     10.61 o 
  -1  -2   9      340.43      336.57      6.71 o 
   0  -2   9       28.21       31.37      2.60 o 
   1  -2   9       80.75       78.35      2.47 o 
   2  -2   9       23.56       25.82      2.11 o 
   3  -2   9       44.92       53.13      2.15 o 
   4  -2   9      317.20      316.50     16.65 o 
   5  -2   9        0.53        1.51      0.76 o 
   6  -2   9       34.94       38.68      1.84 o 
   7  -2   9       16.15       11.67      2.19 o 
  -7  -1   9        2.19        2.03      1.71 o 
  -6  -1   9        3.63        4.35      2.11 o 
  -5  -1   9       60.42       62.17      3.62 o 
  -4  -1   9        0.21        0.90      1.52 o 
  -3  -1   9        6.81        7.70      2.22 o 
  -2  -1   9      143.77      129.39      4.16 o 
  -1  -1   9        7.34        5.08      1.26 o 
   0  -1   9        2.70        5.42      1.17 o 
   1  -1   9        7.54        9.55      1.20 o 
   2  -1   9      174.29      165.08      3.45 o 
   3  -1   9       14.53       15.01      1.71 o 
   4  -1   9     2423.71     2351.52     48.46 o 
   5  -1   9      457.33      456.10      8.52 o 
   6  -1   9        5.61        5.56      1.09 o 
   7  -1   9        0.03        0.42      1.52 o 
   8  -1   9       50.00       48.87      1.76 o 
  -7   0   9       16.14       18.28      2.85 o 
  -6   0   9      261.87      256.61      7.95 o 
  -5   0   9      360.97      357.88     10.52 o 
  -4   0   9      426.93      408.00     14.86 o 
  -3   0   9      165.20      155.96      5.07 o 
  -2   0   9       56.18       62.15      2.42 o 
  -1   0   9      128.64      133.59      3.98 o 
   0   0   9      162.77      163.09      3.89 o 
   1   0   9       14.59       13.38      1.48 o 
   2   0   9       98.62      100.74      2.40 o 
   3   0   9      189.84      187.78      5.15 o 
   4   0   9      398.90      401.51      8.64 o 
   5   0   9       48.63       46.93      3.45 o 
   6   0   9        0.13       -0.13      0.87 o 
   7   0   9       76.46       76.26      4.12 o 
   8   0   9       77.65       73.78      2.01 o 
  -6   1   9      254.87      249.25      6.11 o 
  -5   1   9      298.66      295.74      7.46 o 
  -4   1   9       40.99       45.66      3.58 o 
  -3   1   9       12.13       12.77      2.15 o 
  -2   1   9      366.38      361.09      6.80 o 
  -1   1   9       20.14       22.13      1.58 o 
   0   1   9      213.72      208.86      5.37 o 
   1   1   9      120.18      118.43      2.53 o 
   2   1   9     1760.14     1697.28     29.52 o 
   3   1   9      592.76      577.92      8.83 o 
   4   1   9      156.48      146.62      3.11 o 
   5   1   9        0.01       -0.07      0.53 o 
   6   1   9        0.40        0.78      0.74 o 
   7   1   9       26.68       32.55      2.15 o 
   8   1   9       90.68       85.11      3.11 o 
   9   1   9       39.49       34.09      1.98 o 
  -6   2   9        8.37        7.14      1.80 o 
  -5   2   9      102.48      107.15      5.16 o 
  -4   2   9        4.98        5.24      2.06 o 
  -3   2   9       88.83       95.55      3.10 o 
  -2   2   9        2.03        4.23      1.36 o 
  -1   2   9      147.61      139.23      3.23 o 
   0   2   9     1350.02     1289.40     23.05 o 
   1   2   9      859.70      861.91     14.55 o 
   2   2   9     1252.08     1264.16     21.56 o 
   3   2   9     1010.02     1017.01     16.63 o 
   4   2   9        7.08        7.66      0.79 o 
   5   2   9      271.10      267.82      3.99 o 
   6   2   9        3.51        1.76      1.29 o 
   7   2   9        0.32       -0.21      1.21 o 
   8   2   9       74.07       73.88      1.93 o 
   9   2   9        8.50        6.00      3.85 o 
  -6   3   9        2.35        3.23      1.62 o 
  -5   3   9       12.49       16.21      2.86 o 
  -4   3   9       42.41       36.92      2.56 o 
  -3   3   9       24.70       22.26      1.99 o 
  -2   3   9        0.37        1.94      1.20 o 
  -1   3   9      318.32      295.45      5.38 o 
   0   3   9      127.24      123.24      2.91 o 
   1   3   9      475.77      473.12      8.34 o 
   2   3   9       97.83       92.56      2.29 o 
   3   3   9      104.26      100.08      2.19 o 
   4   3   9      168.91      156.00      2.40 o 
   5   3   9       83.80       89.86      1.54 o 
   6   3   9      191.39      196.32      3.82 o 
   7   3   9       31.49       34.46      2.51 o 
   8   3   9     1300.97     1152.14     53.92 o 
   9   3   9      233.77      240.22     12.26 o 
  -5   4   9        4.53        4.50      2.39 o 
  -4   4   9        1.44        1.74      1.54 o 
  -3   4   9       30.04       34.22      2.33 o 
  -2   4   9      163.68      161.73      4.70 o 
  -1   4   9      363.13      369.12      7.48 o 
   0   4   9      741.76      631.44     10.34 o 
   1   4   9      872.39      854.06     13.83 o 
   2   4   9        4.44        4.72      1.52 o 
   3   4   9     1637.70     1590.97     26.36 o 
   4   4   9      743.31      707.79     10.95 o 
   5   4   9       54.96       63.08      1.50 o 
   6   4   9       14.09       16.32      1.16 o 
   7   4   9       63.97       69.73      1.41 o 
   8   4   9      319.46      312.99     10.83 o 
   9   4   9       82.72       76.52      4.83 o 
  -5   5   9       26.81       29.55      3.05 o 
  -4   5   9      182.16      184.46      6.75 o 
  -3   5   9       20.24       16.06      3.64 o 
  -2   5   9      403.35      384.94     14.01 o 
  -1   5   9      834.82      827.61     22.20 o 
   0   5   9      106.27      119.04      3.31 o 
   1   5   9        2.07        1.39      0.82 o 
   2   5   9       46.94       43.50      2.15 o 
   3   5   9      200.86      207.30      3.42 o 
   4   5   9        2.54        2.00      0.46 o 
   5   5   9       50.99       50.96      2.10 o 
   6   5   9      614.09      595.72     20.50 o 
   7   5   9      100.56      105.34      5.37 o 
   8   5   9       43.84       42.07      4.12 o 
   9   5   9        6.40        6.27      2.77 o 
  -4   6   9       73.38       78.90      4.57 o 
  -3   6   9       29.43       30.27      3.01 o 
  -2   6   9        2.37        2.27      1.41 o 
  -1   6   9       16.07       21.19      2.55 o 
   0   6   9      155.28      158.17      4.14 o 
   1   6   9        8.15       13.03      1.35 o 
   2   6   9        0.60        1.07      0.70 o 
   3   6   9      200.33      185.09      3.10 o 
   4   6   9      659.07      634.40      8.44 o 
   5   6   9      299.04      306.18     12.98 o 
   6   6   9      481.45      515.71     14.77 o 
   7   6   9      558.19      582.30     17.27 o 
   8   6   9        0.00       -0.09      1.97 o 
   9   6   9      239.26      216.95     14.05 o 
  -4   7   9       90.09       93.89      7.07 o 
  -3   7   9      681.86      700.71     31.86 o 
  -2   7   9       91.04      103.73      9.49 o 
  -1   7   9        5.52        6.60      1.83 o 
   0   7   9      172.74      184.98      4.17 o 
   1   7   9        3.25        2.23      1.18 o 
   2   7   9       64.60       63.31      2.00 o 
   3   7   9       66.62       66.91      2.30 o 
   4   7   9        1.88        0.95      0.85 o 
   5   7   9      137.40      139.09      6.00 o 
   6   7   9        0.13        1.07      2.06 o 
   7   7   9       65.94       70.35      7.97 o 
   8   7   9       15.72        7.52      5.19 o 
  -3   8   9       28.28       25.87      4.83 o 
  -2   8   9       33.92       39.47      4.65 o 
  -1   8   9        9.79       11.72      2.86 o 
   0   8   9       23.11       24.43      2.86 o 
   1   8   9       33.64       33.92      2.69 o 
   2   8   9      119.22       95.74     59.34 o 
   3   8   9      405.65      385.31      6.58 o 
   4   8   9       23.21       21.86      0.86 o 
   5   8   9      103.17      111.52      5.55 o 
   6   8   9       14.24       18.08      3.13 o 
   7   8   9      111.33      115.19      6.18 o 
   8   8   9       61.10       65.16      5.19 o 
  -2   9   9       26.94       28.46      4.39 o 
  -1   9   9        0.15        0.81      2.33 o 
   0   9   9      116.98      120.02      5.64 o 
   1   9   9        0.08        0.09      0.86 o 
   2   9   9      178.85      178.71      4.50 o 
   3   9   9      449.11      455.70      6.59 o 
   4   9   9       54.10       57.91      1.81 o 
   5   9   9       51.96       54.24      4.30 o 
   6   9   9        1.41        1.34      4.12 o 
   7   9   9      190.90      192.52     12.44 o 
   0  10   9       36.65       31.94     20.81 o 
   1  10   9        9.13        9.14      1.69 o 
   2  10   9        7.93        2.29      3.31 o 
   3  10   9        5.39        4.03      1.24 o 
  -2  -7  10        1.68        1.85      1.68 o 
  -1  -7  10        5.15        9.01      2.02 o 
   0  -7  10       46.80       54.20      3.37 o 
   1  -7  10       11.72       12.64      1.58 o 
  -4  -6  10        0.73        0.33      1.31 o 
  -3  -6  10        1.65        2.66      1.99 o 
  -2  -6  10        9.89       14.74      1.84 o 
  -1  -6  10        3.14        2.19      1.29 o 
   0  -6  10        0.00       -0.19      1.03 o 
   1  -6  10        3.13        3.78      1.24 o 
   2  -6  10        3.76        2.48      1.11 o 
   3  -6  10        9.96       10.29      2.44 o 
  -5  -5  10        8.95        8.01      2.12 o 
  -4  -5  10        1.43       -0.10      1.43 o 
  -3  -5  10       56.69       59.70      2.98 o 
  -2  -5  10      575.39      595.63     23.18 o 
  -1  -5  10       26.12       28.11      2.63 o 
   0  -5  10       86.48       96.58      3.89 o 
   1  -5  10       18.30       18.95      2.37 o 
   2  -5  10       46.41       50.91      2.97 o 
   3  -5  10        3.50        3.27      3.26 o 
   4  -5  10        0.19       -0.27      1.58 o 
  -5  -4  10        9.08        8.38      2.16 o 
  -4  -4  10       24.56       22.10      2.17 o 
  -3  -4  10        5.64        6.32      2.27 o 
  -2  -4  10      305.88      300.55     14.36 o 
  -1  -4  10       74.22       75.77      3.16 o 
   0  -4  10        0.34        0.36      1.27 o 
   1  -4  10       10.64       12.83      3.04 o 
   2  -4  10       10.88       11.58      2.33 o 
   3  -4  10       21.05       25.36      2.34 o 
   4  -4  10       63.99       66.54      3.45 o 
   5  -4  10       20.87        9.19      8.55 o 
  -6  -3  10        0.32        0.84      1.69 o 
  -5  -3  10        0.51        1.74      1.67 o 
  -4  -3  10      159.29      159.69      5.13 o 
  -3  -3  10        1.63        1.45      1.82 o 
  -2  -3  10       58.15       52.15      3.35 o 
  -1  -3  10       35.35       39.56      4.02 o 
   0  -3  10       47.74       49.42      2.40 o 
   1  -3  10      101.89       96.90      3.23 o 
   2  -3  10        5.63        4.07      1.52 o 
   3  -3  10      138.29      140.62      4.08 o 
   4  -3  10      736.97      736.18     19.87 o 
   5  -3  10        4.14        2.37      0.93 o 
   6  -3  10       95.85       80.75      5.95 o 
  -6  -2  10       83.72       85.63      3.85 o 
  -5  -2  10        9.01        8.17      1.75 o 
  -4  -2  10      889.78      843.03     17.25 o 
  -3  -2  10      181.21      182.76      5.37 o 
  -2  -2  10       13.11       13.53      1.80 o 
  -1  -2  10      263.37      262.73      6.57 o 
   0  -2  10       63.46       63.31      3.27 o 
   1  -2  10        1.14        2.42      1.27 o 
   2  -2  10       23.85       23.33      2.01 o 
   3  -2  10        9.80        7.61      1.87 o 
   4  -2  10       59.23       54.14      6.18 o 
   5  -2  10        6.08        5.43      1.46 o 
   6  -2  10        0.00       -0.38      0.93 o 
   7  -2  10        2.64        1.97      1.42 o 
  -6  -1  10      114.74      114.94      3.96 o 
  -5  -1  10       41.15       44.37      3.04 o 
  -4  -1  10        1.17        1.61      2.10 o 
  -3  -1  10       10.51       10.28      2.28 o 
  -2  -1  10        3.00        4.28      1.45 o 
  -1  -1  10       24.15       21.45      2.21 o 
   0  -1  10        0.02        0.03      0.98 o 
   1  -1  10       96.25      101.54      3.43 o 
   2  -1  10     1953.30     1936.11     38.94 o 
   3  -1  10      102.60      102.67      3.43 o 
   4  -1  10      509.68      514.66     10.41 o 
   5  -1  10       83.22       76.85      3.99 o 
   6  -1  10       24.26       25.82      1.98 o 
   7  -1  10        2.29        1.80      1.16 o 
   8  -1  10       15.10       12.90      1.52 o 
  -6   0  10       95.53       93.80      3.58 o 
  -5   0  10       70.78       79.84      3.86 o 
  -4   0  10       14.49       13.98      2.03 o 
  -3   0  10      108.76      113.78      7.74 o 
  -2   0  10        9.77        9.41      1.61 o 
  -1   0  10       79.53       74.73      2.66 o 
   0   0  10      224.83      216.63      6.39 o 
   1   0  10      103.23      101.68      2.72 o 
   2   0  10     2208.69     2171.09     41.38 o 
   3   0  10      466.28      456.58     10.65 o 
   4   0  10       79.78       78.75      2.72 o 
   5   0  10       85.31       84.79      3.98 o 
   6   0  10       93.18       96.24      2.41 o 
   7   0  10       11.96       10.28      1.57 o 
   8   0  10       49.53       50.07      2.33 o 
  -6   1  10        9.07        7.64      1.79 o 
  -5   1  10       33.30       39.18      2.97 o 
  -4   1  10        6.86        7.89      1.84 o 
  -3   1  10        7.45        8.76      1.71 o 
  -2   1  10        0.13        0.00      1.33 o 
  -1   1  10       56.09       57.33      2.37 o 
   0   1  10      286.27      285.31      5.54 o 
   1   1  10       12.55       11.26      1.65 o 
   2   1  10        0.01        0.26      1.06 o 
   3   1  10      155.49      151.03      3.39 o 
   4   1  10      174.33      174.15      3.20 o 
   5   1  10        3.72        5.88      1.15 o 
   6   1  10        2.57        1.81      0.73 o 
   7   1  10       69.29       69.91      2.28 o 
   8   1  10      845.10      823.36     26.13 o 
  -6   2  10       26.66       26.63      2.22 o 
  -5   2  10        0.76        1.53      1.68 o 
  -4   2  10       11.57        9.81      1.99 o 
  -3   2  10      150.06      159.24      4.33 o 
  -2   2  10      164.25      164.07      4.11 o 
  -1   2  10        3.35        0.67      1.39 o 
   0   2  10     3182.18     2977.22     62.64 o 
   1   2  10     1163.09     1149.88     20.95 o 
   2   2  10        1.05        0.99      0.82 o 
   3   2  10      945.23      906.05     16.51 o 
   4   2  10      227.73      218.70      3.97 o 
   5   2  10       75.90       77.02      1.98 o 
   6   2  10        3.91        3.85      1.08 o 
   7   2  10        0.66        0.28      0.83 o 
   8   2  10      121.85      116.66      2.61 o 
   9   2  10       23.28       25.60      2.95 o 
  -5   3  10       18.55       19.76      2.62 o 
  -4   3  10       31.33       30.48      2.62 o 
  -3   3  10      128.69      142.13      4.95 o 
  -2   3  10      410.07      422.79     13.02 o 
  -1   3  10       12.56       16.56      2.08 o 
   0   3  10      221.09      199.33      4.78 o 
   1   3  10      482.39      467.82     13.87 o 
   2   3  10       50.20       49.13      1.61 o 
   3   3  10      621.10      639.45      9.84 o 
   4   3  10        7.50        6.84      0.96 o 
   5   3  10       84.00       86.38      1.68 o 
   6   3  10      707.06      699.60      9.62 o 
   7   3  10        6.05        8.49      0.97 o 
   8   3  10      302.44      289.18      9.58 o 
   9   3  10        5.22        5.55      2.51 o 
  -5   4  10        0.15       -0.47      2.33 o 
  -4   4  10        0.15       -0.14      1.98 o 
  -3   4  10      192.88      184.16      7.12 o 
  -2   4  10       39.55       41.79      2.91 o 
  -1   4  10       90.37      103.84      3.23 o 
   0   4  10      299.12      297.73      5.41 o 
   1   4  10        9.88       15.66      1.48 o 
   2   4  10        6.26        6.31      1.10 o 
   3   4  10      491.02      467.27      6.96 o 
   4   4  10      221.77      204.16      3.45 o 
   5   4  10       18.93       18.88      1.09 o 
   6   4  10     1405.95     1471.66     35.91 o 
   7   4  10      264.89      264.92     21.30 o 
   8   4  10       24.40       20.05      3.13 o 
   9   4  10       24.10       24.34      3.40 o 
  -5   5  10       32.72       43.14      8.77 o 
  -4   5  10      554.78      547.14     26.09 o 
  -3   5  10      862.66      855.68     33.74 o 
  -2   5  10       19.56       15.21      1.86 o 
  -1   5  10      135.62      131.27      4.52 o 
   0   5  10       20.97       26.86      1.68 o 
   1   5  10      141.40      123.55      3.16 o 
   2   5  10      224.71      231.72      3.83 o 
   3   5  10       29.55       32.05      1.80 o 
   4   5  10      195.60      206.83      3.31 o 
   5   5  10        0.21        0.83      0.65 o 
   6   5  10       31.79       31.03      1.61 o 
   7   5  10      143.31      156.81      6.27 o 
   8   5  10        5.25        6.27      4.56 o 
   9   5  10        1.33        0.54      2.24 o 
  -4   6  10      101.16      104.94      4.88 o 
  -3   6  10       62.20       62.28      4.97 o 
  -2   6  10      131.84      125.57      4.13 o 
  -1   6  10       11.40        9.73      1.61 o 
   0   6  10       29.78       24.82      1.74 o 
   1   6  10       34.15       30.20      2.50 o 
   2   6  10      204.77      200.26      3.51 o 
   3   6  10       36.41       36.39      1.48 o 
   4   6  10      503.52      490.83     15.99 o 
   5   6  10      531.95      523.27     12.67 o 
   6   6  10       47.88       55.49      3.94 o 
   7   6  10      117.82      108.74      9.04 o 
   8   6  10        8.53        8.32      2.86 o 
  -3   7  10       47.81       46.81      9.04 o 
  -2   7  10       74.57       79.36      5.68 o 
  -1   7  10       12.84       12.25      2.22 o 
   0   7  10      135.27      144.70      4.42 o 
   1   7  10       81.91       82.44      2.40 o 
   2   7  10      253.68      242.89      4.95 o 
   3   7  10      174.88      185.79      3.59 o 
   4   7  10      188.22      194.73      4.47 o 
   5   7  10      471.99      504.89     26.27 o 
   6   7  10       74.98       77.33      4.74 o 
   7   7  10      227.63      244.70      9.22 o 
   8   7  10        8.34        7.88      2.95 o 
  -2   8  10       21.18       23.18      4.03 o 
  -1   8  10        1.79        2.15      2.42 o 
   0   8  10        6.21        7.34      4.39 o 
   1   8  10      173.80      185.63      6.00 o 
   2   8  10        1.55        1.16      1.34 o 
   3   8  10       10.45        9.28      2.22 o 
   4   8  10       64.92       65.90      5.91 o 
   5   8  10        0.34       -1.61      2.06 o 
   6   8  10        9.73        9.22      2.77 o 
   7   8  10       33.77       43.23      4.21 o 
   8   8  10       27.93       24.08      4.30 o 
  -1   9  10       17.36       18.44      3.58 o 
   0   9  10      384.66      388.44     13.16 o 
   1   9  10      443.73      432.83     16.83 o 
   2   9  10        6.28        8.31      1.36 o 
   3   9  10      243.39       -3.94      3.94 o 
   4   9  10       27.93       21.84      3.22 o 
   5   9  10       68.26       75.81      4.74 o 
   6   9  10       79.15       91.56      5.55 o 
   7   9  10       14.23       13.51      3.58 o 
   1  10  10      152.89      154.39      6.71 o 
   2  10  10       68.61       63.96      3.18 o 
   3  10  10        5.83        4.57      1.04 o 
  -2  -6  11       55.64       52.33      3.63 o 
  -1  -6  11        0.31        0.39      1.36 o 
   0  -6  11        5.60        5.18      1.56 o 
   1  -6  11        2.31        1.86      1.33 o 
   2  -6  11        9.15        5.21      3.22 o 
  -4  -5  11      107.89      113.15      3.99 o 
  -3  -5  11        5.00        6.82      2.40 o 
  -2  -5  11       60.64       60.86      3.70 o 
  -1  -5  11        3.24        1.57      1.77 o 
   0  -5  11       13.73       14.54      2.31 o 
   1  -5  11       35.84       30.92      2.85 o 
   2  -5  11        8.42        9.52      2.22 o 
   3  -5  11        7.01        7.10      2.31 o 
   4  -5  11       71.56       72.83      6.68 o 
  -4  -4  11      513.94      492.30     10.72 o 
  -3  -4  11       24.32       26.70      2.75 o 
  -2  -4  11       40.62       45.25      3.04 o 
  -1  -4  11       34.58       35.13      3.58 o 
   0  -4  11       12.67       11.70      2.06 o 
   1  -4  11        0.57        1.21      1.58 o 
   2  -4  11        1.47        1.03      1.58 o 
   3  -4  11       19.34       18.41      4.11 o 
   4  -4  11        8.38       16.72      2.82 o 
   5  -4  11        1.06        0.56      1.61 o 
  -5  -3  11       10.12        6.19      2.08 o 
  -4  -3  11        9.37        9.55      2.28 o 
  -3  -3  11       23.93       21.64      2.47 o 
  -2  -3  11        0.27        0.71      1.78 o 
  -1  -3  11       46.96       51.15      3.51 o 
   0  -3  11        0.72       -0.36      1.30 o 
   1  -3  11       88.52       87.50      3.48 o 
   2  -3  11      271.43      266.28      6.80 o 
   3  -3  11      126.53      132.04      8.14 o 
   4  -3  11      446.91      470.09     18.03 o 
   5  -3  11       34.49       34.13      4.30 o 
   6  -3  11        6.42        6.09      2.69 o 
  -5  -2  11       26.62       28.54      2.40 o 
  -4  -2  11       33.55       35.51      2.85 o 
  -3  -2  11       29.27       28.02      2.99 o 
  -2  -2  11        4.09        5.42      2.08 o 
  -1  -2  11        3.96        4.46      1.64 o 
   0  -2  11        4.17        5.49      1.99 o 
   1  -2  11       58.50       55.41      3.24 o 
   2  -2  11      618.38      635.78     15.93 o 
   3  -2  11        0.58        0.45      2.18 o 
   4  -2  11       86.42       82.27      3.63 o 
   5  -2  11        0.02        0.32      1.23 o 
   6  -2  11       25.00       22.54      7.35 o 
  -5  -1  11       66.81       63.40      9.26 o 
  -4  -1  11        0.43        0.81      1.58 o 
  -3  -1  11       46.95       51.41      4.80 o 
  -2  -1  11       81.63       77.13      3.07 o 
  -1  -1  11       35.16       33.32      2.33 o 
   0  -1  11      416.97      402.22     15.93 o 
   1  -1  11       15.27       13.24      3.00 o 
   2  -1  11      151.70      147.61      3.92 o 
   3  -1  11       49.86       49.32      3.67 o 
   4  -1  11       16.30       17.50      2.33 o 
   5  -1  11        0.29        0.86      1.40 o 
   6  -1  11        0.01        0.48      0.83 o 
   7  -1  11       92.61       88.35      3.27 o 
  -5   0  11        0.04        0.22      1.87 o 
  -4   0  11       20.54       21.58      2.37 o 
  -3   0  11       24.05       23.33      2.28 o 
  -2   0  11        1.45        0.93      1.58 o 
  -1   0  11      462.95      434.71      9.53 o 
   0   0  11     1862.27     1757.72     42.69 o 
   1   0  11      127.17      130.59      4.09 o 
   2   0  11      245.83      249.27      5.76 o 
   3   0  11      139.67      139.51      3.87 o 
   4   0  11       17.34       18.71      2.24 o 
   5   0  11       22.81       21.26      2.59 o 
   6   0  11       15.85       14.53      1.64 o 
   7   0  11        5.20        3.93      1.67 o 
   8   0  11       13.11       11.74      2.86 o 
  -5   1  11        6.75       10.10      2.74 o 
  -4   1  11       15.20       14.27      2.72 o 
  -3   1  11       35.00       43.76      2.72 o 
  -2   1  11        3.24        4.13      2.06 o 
  -1   1  11      195.62      175.87      6.39 o 
   0   1  11      579.74      570.44     11.74 o 
   1   1  11      400.54      378.96      6.89 o 
   2   1  11       40.35       41.38      2.17 o 
   3   1  11       44.45       48.55      2.32 o 
   4   1  11       23.35       23.03      2.30 o 
   5   1  11       30.75       32.38      1.81 o 
   6   1  11      303.40      305.88      5.08 o 
   7   1  11      254.75      245.68      5.91 o 
   8   1  11      475.85      453.29     13.87 o 
  -5   2  11        0.34       -0.04      2.03 o 
  -4   2  11        0.20        0.83      1.97 o 
  -3   2  11       42.30       41.92      2.75 o 
  -2   2  11      365.81      349.17     12.04 o 
  -1   2  11       44.86       57.22      5.10 o 
   0   2  11      394.16      391.25     11.19 o 
   1   2  11       18.82       20.03      2.68 o 
   2   2  11      172.12      162.98      3.81 o 
   3   2  11      671.36      632.66     14.59 o 
   4   2  11       19.11       18.00      1.44 o 
   5   2  11       27.28       31.38      1.36 o 
   6   2  11      423.81      438.33      7.12 o 
   7   2  11        0.22        2.34      1.92 o 
   8   2  11      193.19      184.41      9.89 o 
  -5   3  11       93.45       98.94      4.77 o 
  -4   3  11      443.25      436.34     15.84 o 
  -3   3  11       99.89       99.15      3.89 o 
  -2   3  11      503.27      480.78      9.65 o 
  -1   3  11      665.79      660.79     16.56 o 
   0   3  11        1.71        1.21      1.11 o 
   1   3  11      191.06      181.10      4.25 o 
   2   3  11       17.97       17.12      1.88 o 
   3   3  11        6.06        7.18      1.18 o 
   4   3  11      288.40      295.23      5.94 o 
   5   3  11       19.12       20.22      1.73 o 
   6   3  11       35.08       34.25      1.81 o 
   7   3  11       14.28       17.38      1.52 o 
   8   3  11        0.06        0.36      1.97 o 
  -4   4  11       85.35       85.58      6.40 o 
  -3   4  11        9.55        8.15      3.06 o 
  -2   4  11       44.17       46.92      3.71 o 
  -1   4  11       31.90       30.52      2.09 o 
   0   4  11        1.40        2.15      1.17 o 
   1   4  11       33.60       30.52      1.92 o 
   2   4  11        1.00        0.53      1.32 o 
   3   4  11      224.60      211.98      4.80 o 
   4   4  11     1199.75     1189.11     19.68 o 
   5   4  11       37.99       44.52      4.25 o 
   6   4  11      397.92      392.00      5.39 o 
   7   4  11        1.12        3.22      3.76 o 
   8   4  11      140.13      137.38      6.27 o 
  -4   5  11      214.18      191.25      7.78 o 
  -3   5  11      173.20      181.87      9.49 o 
  -2   5  11       12.35       15.12      3.76 o 
  -1   5  11       82.37       80.38      2.91 o 
   0   5  11      103.20      113.30      3.01 o 
   1   5  11      123.59      113.31      2.78 o 
   2   5  11        3.75        4.35      1.17 o 
   3   5  11       26.44       26.34      1.20 o 
   4   5  11      381.58      383.23      5.79 o 
   5   5  11      388.57      414.59      6.57 o 
   6   5  11        0.49        0.19      0.31 o 
   7   5  11       33.68       46.63      6.62 o 
   8   5  11       35.12       35.35      3.85 o 
  -3   6  11        0.94        0.98      1.80 o 
  -2   6  11        1.13        2.31      1.71 o 
  -1   6  11        9.55        9.15      1.67 o 
   0   6  11        0.05        0.82      1.38 o 
   1   6  11        9.82        9.85      1.61 o 
   2   6  11      389.28      377.47      6.52 o 
   3   6  11      167.84      167.80      3.46 o 
   4   6  11      121.78      124.28      4.16 o 
   5   6  11        4.60        3.52      0.66 o 
   6   6  11        2.87        3.67      2.42 o 
   7   6  11      150.38      159.58      6.98 o 
   8   6  11        3.44        1.52      2.42 o 
  -2   7  11       16.74       20.28      2.52 o 
  -1   7  11      104.25      102.84      4.54 o 
   0   7  11      363.07      343.30      7.31 o 
   1   7  11       35.43       31.93      1.84 o 
   2   7  11      678.50      687.46     11.93 o 
   3   7  11      717.62      740.88     13.05 o 
   4   7  11        7.59        6.93      1.11 o 
   5   7  11       68.38       78.76      4.56 o 
   6   7  11        0.03        0.81      2.15 o 
   7   7  11      117.06      112.86      6.09 o 
   8   7  11        5.71        6.80      5.37 o 
  -1   8  11       97.39      105.07      6.09 o 
   0   8  11      164.25      174.44     11.55 o 
   1   8  11       41.67       45.11      3.49 o 
   2   8  11        1.81        1.43      1.43 o 
   3   8  11      101.22      110.87      3.76 o 
   4   8  11       81.97       84.37      2.21 o 
   5   8  11       37.47       36.70      3.67 o 
   6   8  11        0.09       -1.52      2.33 o 
   7   8  11       14.86       15.13      3.49 o 
   0   9  11      115.33      116.98      6.09 o 
   1   9  11      142.37      142.49      9.58 o 
   2   9  11        8.77        6.80      1.97 o 
   3   9  11       84.94       86.73      5.10 o 
   2  10  11        2.61        6.89      2.06 o 
   3  10  11       63.94       62.12      2.15 o 
  -2  -5  12        0.09        0.18      1.42 o 
  -1  -5  12        0.09        1.12      2.25 o 
   0  -5  12        7.76        7.28      2.73 o 
   1  -5  12        0.00        0.28      2.11 o 
   2  -5  12        8.25        9.36      3.54 o 
  -3  -4  12        4.67        3.76      2.61 o 
  -2  -4  12        5.55        7.23      2.18 o 
  -1  -4  12       12.44       12.01      2.34 o 
   0  -4  12        0.92        1.51      1.74 o 
   1  -4  12        1.34        2.30      1.87 o 
   2  -4  12       11.80       10.04      2.28 o 
   3  -4  12        7.85        9.68      2.28 o 
   4  -4  12       22.01       20.19      4.52 o 
  -4  -3  12        0.62       -0.31      1.77 o 
  -3  -3  12       13.37       13.12      2.40 o 
  -2  -3  12        7.65        6.56      1.99 o 
  -1  -3  12       18.03       18.84      2.77 o 
   0  -3  12       37.69       33.50      3.28 o 
   1  -3  12      234.48      249.67      7.63 o 
   2  -3  12      205.20      221.50      6.23 o 
   3  -3  12       15.02       18.69      2.87 o 
   4  -3  12       35.29       32.04      4.12 o 
   5  -3  12        1.73        0.07      1.36 o 
  -4  -2  12        8.85        7.41      3.54 o 
  -3  -2  12       11.39       11.00      2.24 o 
  -2  -2  12       36.52       31.60      2.66 o 
  -1  -2  12      220.17      209.91      8.57 o 
   0  -2  12      240.67      231.26      5.92 o 
   1  -2  12      270.35      273.15      6.89 o 
   2  -2  12      392.72      400.32     10.52 o 
   3  -2  12       18.62       18.35      2.95 o 
   4  -2  12       27.91       30.78      2.80 o 
   5  -2  12        0.62        0.62      1.69 o 
   6  -2  12        6.36        6.53      1.24 o 
  -5  -1  12        5.49        6.04      2.28 o 
  -4  -1  12        3.28        5.03      2.02 o 
  -3  -1  12        0.82        0.54      1.55 o 
  -2  -1  12      120.71      120.74      7.29 o 
  -1  -1  12       68.90       63.46      3.79 o 
   0  -1  12        7.79        6.37      2.31 o 
   1  -1  12       21.09       24.36      2.12 o 
   2  -1  12       16.63       15.07      1.83 o 
   3  -1  12        4.37        3.89      1.83 o 
   4  -1  12       48.17       48.54      2.37 o 
   5  -1  12        1.94        2.56      1.65 o 
   6  -1  12        4.90        5.55      1.60 o 
  -5   0  12        2.00        2.94      2.06 o 
  -4   0  12       15.18       14.64      2.44 o 
  -3   0  12       27.80       29.98      2.66 o 
  -2   0  12      276.12      277.51      7.71 o 
  -1   0  12       95.65       88.87      4.70 o 
   0   0  12      905.74      866.46     21.61 o 
   1   0  12       68.16       67.13      3.31 o 
   2   0  12      192.53      182.21      4.24 o 
   3   0  12      429.11      408.06      8.60 o 
   4   0  12        0.76        0.86      1.30 o 
   5   0  12        0.29        0.13      0.98 o 
   6   0  12       46.73       48.70      2.07 o 
   7   0  12       92.38       89.60      3.16 o 
  -5   1  12       35.50       41.18      3.54 o 
  -4   1  12       19.73       20.65      2.72 o 
  -3   1  12       76.10       73.61      4.19 o 
  -2   1  12      485.25      474.26     12.17 o 
  -1   1  12       94.15       98.50      4.14 o 
   0   1  12       57.70       58.14      3.11 o 
   1   1  12        0.89        2.24      1.23 o 
   2   1  12       54.50       60.74      2.28 o 
   3   1  12        7.37        8.06      1.67 o 
   4   1  12       32.14       32.82      2.11 o 
   5   1  12      245.81      248.32      6.61 o 
   6   1  12      141.31      142.03      2.97 o 
   7   1  12       32.32       30.86      2.05 o 
  -4   2  12        9.53        9.39      2.72 o 
  -3   2  12        8.03        9.44      2.71 o 
  -2   2  12       40.58       41.49      2.78 o 
  -1   2  12      111.52      106.65      3.57 o 
   0   2  12       20.38       22.39      1.83 o 
   1   2  12        0.22       -0.01      0.92 o 
   2   2  12       76.96       70.35      2.81 o 
   3   2  12      329.76      308.31      8.46 o 
   4   2  12      325.96      321.54      6.39 o 
   5   2  12      150.11      156.06      3.32 o 
   6   2  12      809.62      820.54     12.08 o 
   7   2  12        0.33        0.20      1.31 o 
   8   2  12       79.70       70.25      6.49 o 
  -4   3  12      649.21      633.63     18.93 o 
  -3   3  12      172.10      188.94      5.85 o 
  -2   3  12       22.74       24.34      2.34 o 
  -1   3  12       97.19       96.71      7.20 o 
   0   3  12       21.15       27.37      2.55 o 
   1   3  12      163.89      152.45      4.08 o 
   2   3  12       75.22       79.10      2.71 o 
   3   3  12        4.16        4.95      1.27 o 
   4   3  12       43.90       45.52      3.09 o 
   5   3  12        0.52        0.77      0.79 o 
   6   3  12       45.85       47.43      1.44 o 
   7   3  12       30.00       27.67      3.22 o 
   8   3  12       12.92       12.62      2.86 o 
  -4   4  12       38.53       37.61      3.57 o 
  -3   4  12       41.59       38.04      3.23 o 
  -2   4  12       49.42       46.71      3.51 o 
  -1   4  12       42.64       38.90      2.37 o 
   0   4  12       16.39       10.77      2.69 o 
   1   4  12       48.42       56.31      8.68 o 
   2   4  12      762.17      764.21     13.13 o 
   3   4  12       13.97       15.61      1.50 o 
   4   4  12      573.25      555.97      9.84 o 
   5   4  12        7.07        7.27      1.04 o 
   6   4  12       23.27       23.68      1.28 o 
   7   4  12       60.54       62.92      4.21 o 
   8   4  12       14.02       17.54      3.13 o 
  -3   5  12       10.13        9.90      2.97 o 
  -2   5  12       49.19       58.69      3.98 o 
  -1   5  12       83.04       85.50      3.23 o 
   0   5  12       76.23       76.48      4.30 o 
   1   5  12      206.15      217.36      5.18 o 
   2   5  12     1135.32     1141.34     20.57 o 
   3   5  12      313.66      343.55      5.82 o 
   4   5  12      487.47      497.05      8.49 o 
   5   5  12       11.69       11.42      0.99 o 
   6   5  12      174.84      169.00      3.86 o 
   7   5  12      122.10      121.54      5.91 o 
   8   5  12        4.66        4.74      4.74 o 
  -3   6  12       10.82       10.97      3.09 o 
  -2   6  12       15.67       18.01      2.46 o 
  -1   6  12       70.06       74.33      4.17 o 
   0   6  12        1.38        1.86      1.42 o 
   1   6  12       44.77       47.27      3.45 o 
   2   6  12       25.21       28.00      2.37 o 
   3   6  12      145.51      148.65      4.25 o 
   4   6  12      110.11      113.39      2.28 o 
   5   6  12        0.42        0.82      0.84 o 
   6   6  12       23.80       22.73      3.40 o 
   7   6  12       31.40       22.11      6.09 o 
   8   6  12      187.80      197.80      8.59 o 
  -2   7  12        2.47        2.77      1.80 o 
  -1   7  12      101.83      108.40      4.95 o 
   0   7  12      809.26      813.44     19.06 o 
   1   7  12      299.66      294.02      6.17 o 
   2   7  12       53.89       58.53      2.09 o 
   3   7  12       55.50       49.97      2.37 o 
   4   7  12       41.47       42.09      1.49 o 
   5   7  12      222.10      231.81      8.06 o 
   6   7  12        0.96       -0.09      1.97 o 
   7   7  12        0.01       -0.90      2.42 o 
  -1   8  12       40.08       48.31      4.34 o 
   0   8  12      181.06      171.67      5.12 o 
   1   8  12      213.54      218.99      5.38 o 
   2   8  12       61.22       60.43      2.31 o 
   3   8  12      153.18      151.75      5.64 o 
   4   8  12        7.66        9.47      1.97 o 
   5   8  12        7.16        8.86      5.19 o 
   6   8  12      187.96      184.46     12.62 o 
   7   8  12        5.73        3.76      5.28 o 
   1   9  12       14.06       15.75      4.83 o 
   2   9  12      109.12      116.44      4.74 o 
   3   9  12       51.11       55.22      4.65 o 
  -2  -4  13        1.24        1.67      2.43 o 
  -1  -4  13        3.77        2.72      2.58 o 
   0  -4  13        1.23        0.59      2.26 o 
   1  -4  13      191.01      190.53      7.46 o 
   2  -4  13      107.30      108.79      4.81 o 
   3  -4  13       16.83       19.22      4.07 o 
  -3  -3  13       11.71       13.77      4.48 o 
  -2  -3  13        5.34        5.15      2.12 o 
  -1  -3  13       15.01       17.26      2.66 o 
   0  -3  13       22.09       26.55      2.82 o 
   1  -3  13        0.00        0.49      1.66 o 
   2  -3  13        3.87        3.97      1.99 o 
   3  -3  13       15.50       16.78      2.96 o 
   4  -3  13        5.93        4.48      1.96 o 
  -3  -2  13        1.07        1.96      2.44 o 
  -2  -2  13        2.79        2.45      1.93 o 
  -1  -2  13      352.68      343.77      8.64 o 
   0  -2  13      530.17      534.42     14.77 o 
   1  -2  13       13.10       16.04      5.01 o 
   2  -2  13       83.77       87.66      3.70 o 
   3  -2  13       40.22       35.08      3.76 o 
   4  -2  13        0.08        0.22      1.36 o 
   5  -2  13        6.04        6.28      2.34 o 
  -4  -1  13        0.54        1.21      1.93 o 
  -3  -1  13       28.35       35.43      3.04 o 
  -2  -1  13       20.85       23.28      2.65 o 
  -1  -1  13       35.45       33.22      2.78 o 
   0  -1  13      295.63      295.38     12.80 o 
   1  -1  13       35.44       35.93      3.04 o 
   2  -1  13       56.70       58.22      3.42 o 
   3  -1  13        3.77        3.39      1.91 o 
   4  -1  13        0.30        2.15      1.46 o 
   5  -1  13      216.41      214.79      5.54 o 
   6  -1  13       12.89       15.92      1.57 o 
  -4   0  13       38.30       40.91      3.49 o 
  -3   0  13        0.60        0.80      1.74 o 
  -2   0  13       60.91       62.70      4.03 o 
  -1   0  13       43.15       43.86      5.91 o 
   0   0  13        9.89       12.97      2.51 o 
   1   0  13        0.82        4.04      2.55 o 
   2   0  13      220.40      218.60      5.91 o 
   3   0  13       61.81       54.75      4.14 o 
   4   0  13        4.25        5.13      1.45 o 
   5   0  13      289.79      310.91      6.76 o 
   6   0  13      172.08      184.76      4.21 o 
  -4   1  13      462.52      449.40     11.99 o 
  -3   1  13        4.56        6.83      2.25 o 
  -2   1  13      166.43      172.35      7.52 o 
  -1   1  13        0.40       -0.65      1.84 o 
   0   1  13       16.12       13.86      2.36 o 
   1   1  13       75.25       67.00      3.37 o 
   2   1  13       11.09        9.21      1.51 o 
   3   1  13       77.58       77.96      3.28 o 
   4   1  13       45.80       43.69      3.58 o 
   5   1  13        1.80        2.67      1.43 o 
   6   1  13       31.80       33.62      1.91 o 
   7   1  13        1.16        1.97      1.15 o 
  -4   2  13       45.19       43.16      4.18 o 
  -3   2  13       51.89       55.15      3.70 o 
  -2   2  13       13.78       12.76      2.18 o 
  -1   2  13       17.47       17.22      2.66 o 
   0   2  13       11.11       14.07      2.64 o 
   1   2  13       41.99       41.52      2.76 o 
   2   2  13       85.33       86.49      2.81 o 
   3   2  13      248.54      237.47      5.67 o 
   4   2  13      693.87      666.75     23.85 o 
   5   2  13       16.43       20.23      3.76 o 
   6   2  13        0.09        0.44      0.85 o 
   7   2  13        0.04        0.15      0.91 o 
  -3   3  13        5.35        3.82      2.64 o 
  -2   3  13       30.51       39.12      2.88 o 
  -1   3  13       54.53       60.56      3.63 o 
   0   3  13        2.07        2.43      1.73 o 
   1   3  13       78.79       79.00      3.33 o 
   2   3  13      207.15      212.21      5.31 o 
   3   3  13       41.13       40.43      2.40 o 
   4   3  13      759.04      738.90     13.94 o 
   5   3  13      106.10      105.05      2.95 o 
   6   3  13       92.68       94.81      2.48 o 
   7   3  13       19.99       20.14      2.81 o 
  -3   4  13        7.79        8.45      2.82 o 
  -2   4  13       35.00       41.88      3.62 o 
  -1   4  13        1.90        2.90      2.88 o 
   0   4  13       55.69       56.40      2.66 o 
   1   4  13        0.08        0.90      1.20 o 
   2   4  13       39.18       36.92      2.70 o 
   3   4  13       53.63       57.51      3.54 o 
   4   4  13        7.26        5.54      1.97 o 
   5   4  13       15.66       17.33      1.42 o 
   6   4  13       33.94       30.41      1.26 o 
   7   4  13       51.25       62.29      7.97 o 
  -2   5  13       31.40       31.91      3.52 o 
  -1   5  13      440.17      423.84      9.84 o 
   0   5  13      671.65      641.15     13.00 o 
   1   5  13        6.62        7.00      1.49 o 
   2   5  13      558.25      577.07     11.59 o 
   3   5  13        0.87        1.47      1.19 o 
   4   5  13       25.25       27.65      1.72 o 
   5   5  13      165.32      178.40      3.61 o 
   6   5  13       50.01       52.90      6.62 o 
   7   5  13        2.58        5.55      2.77 o 
  -2   6  13        6.08        3.72      2.91 o 
  -1   6  13      300.89      305.17     12.35 o 
   0   6  13      325.36      316.08     14.32 o 
   1   6  13      202.78      203.23      5.65 o 
   2   6  13       14.28       14.66      1.83 o 
   3   6  13        0.69        1.16      1.17 o 
   4   6  13       21.14       20.82      2.05 o 
   5   6  13        0.99        0.82      0.78 o 
   6   6  13       78.89       84.40      5.19 o 
   7   6  13      103.60      106.33      6.09 o 
  -1   7  13        1.94        1.04      1.97 o 
   0   7  13      109.78      107.89      3.95 o 
   1   7  13       18.73       16.54      2.39 o 
   2   7  13       32.01       31.15      1.83 o 
   3   7  13      246.59      254.00      4.84 o 
   4   7  13        0.02        0.32      0.85 o 
   5   7  13      225.61      222.50     12.44 o 
   6   7  13      227.42      244.07     16.11 o 
   0   8  13        0.04        1.43      1.55 o 
   1   8  13       62.86       64.96      3.50 o 
   2   8  13       13.81       11.31      1.87 o 
   3   8  13       51.64       54.30      3.18 o 
   5   8  13        0.22       -0.18      2.24 o 
   6   8  13       17.59       16.65      4.39 o 
   3   9  13      101.62       99.35      6.09 o 
  -1  -3  14       35.53       35.60      4.05 o 
   0  -3  14       60.24       57.02      4.43 o 
   1  -3  14        7.25        6.53      2.28 o 
   2  -3  14        1.70       -0.10      1.61 o 
  -2  -2  14       27.04       31.56      3.91 o 
  -1  -2  14       90.72       86.65      4.21 o 
   0  -2  14       20.01       20.45      2.75 o 
   1  -2  14       21.64       22.00      2.59 o 
   2  -2  14      120.21      117.81      5.27 o 
   3  -2  14       24.16       21.84      3.67 o 
   4  -2  14        1.06        2.09      1.79 o 
  -2  -1  14      132.88      136.90      6.24 o 
  -1  -1  14        0.48       -0.37      1.61 o 
   0  -1  14       18.59       19.47      2.47 o 
   1  -1  14        9.73       10.19      2.09 o 
   2  -1  14       15.15       16.41      2.21 o 
   3  -1  14       71.25       72.17      5.47 o 
   4  -1  14        1.95        2.53      2.04 o 
   5  -1  14       16.83       16.74      2.89 o 
  -3   0  14       12.57       13.78      2.66 o 
  -2   0  14        0.11       -0.51      1.74 o 
  -1   0  14        9.22        9.15      2.15 o 
   0   0  14        0.69        0.42      1.49 o 
   1   0  14        2.34        2.68      1.64 o 
   2   0  14        5.69        5.81      1.71 o 
   3   0  14      274.80      272.95      6.49 o 
   4   0  14      145.69      156.76      5.35 o 
   5   0  14      188.16      192.68      5.16 o 
  -3   1  14        1.38       -0.13      1.71 o 
  -2   1  14        0.34        0.35      1.64 o 
  -1   1  14       57.69       60.60      3.29 o 
   0   1  14        1.55        1.18      1.51 o 
   1   1  14        0.56        0.32      1.32 o 
   2   1  14        3.50        3.64      1.51 o 
   3   1  14       98.21      102.72      3.89 o 
   4   1  14      224.69      220.22      7.40 o 
   5   1  14        0.11       -0.28      1.13 o 
   6   1  14        0.32        2.03      1.30 o 
  -3   2  14        1.28        0.04      1.65 o 
  -2   2  14        0.81        2.35      2.31 o 
  -1   2  14        3.72        4.01      1.87 o 
   0   2  14        2.37        2.88      1.58 o 
   1   2  14      177.64      175.94      5.41 o 
   2   2  14      187.43      194.34      6.67 o 
   3   2  14       41.85       42.84      2.74 o 
   4   2  14       28.56       26.42      2.33 o 
   5   2  14        0.29       -0.25      1.27 o 
   6   2  14       78.42       77.22      4.07 o 
  -2   3  14       50.21       49.16      9.35 o 
  -1   3  14      251.10      248.71      6.71 o 
   0   3  14       50.39       46.48      3.35 o 
   1   3  14      373.54      368.89     15.35 o 
   2   3  14      877.48      885.20     17.15 o 
   3   3  14        5.83        6.26      1.45 o 
   4   3  14        0.02       -0.63      1.76 o 
   5   3  14        0.06        0.32      0.94 o 
   6   3  14      114.06      112.10      4.55 o 
  -2   4  14       73.69       72.50      3.96 o 
  -1   4  14      184.16      196.03      7.36 o 
   0   4  14        5.36        5.45      1.99 o 
   1   4  14        1.41        1.83      1.39 o 
   2   4  14       43.11       45.52      2.81 o 
   3   4  14       86.29       87.92      2.75 o 
   4   4  14       62.12       59.68      2.18 o 
   5   4  14        0.12        0.42      1.03 o 
   6   4  14        0.00        0.00      1.06 o 
   7   4  14      204.02      223.31      8.95 o 
  -1   5  14      140.01      140.30      8.19 o 
   0   5  14      523.66      526.79     11.77 o 
   1   5  14        0.08        0.20      1.34 o 
   2   5  14        1.81        1.85      1.26 o 
   3   5  14      347.82      355.40      7.51 o 
   4   5  14       22.74       25.19      1.51 o 
   5   5  14       70.21       66.37      1.95 o 
   6   5  14       54.05       48.78      4.56 o 
  -1   6  14       10.13       11.74      2.18 o 
   0   6  14      117.48      115.14      4.91 o 
   1   6  14        2.78        2.83      1.55 o 
   2   6  14       33.44       32.10      1.99 o 
   3   6  14      116.55      120.52      3.63 o 
   4   6  14        0.01       -0.09      0.79 o 
   5   6  14       80.05       77.78      4.56 o 
   6   6  14      140.36      144.54      7.52 o 
   0   7  14        6.06        5.43      2.19 o 
   1   7  14       57.44       59.58      3.89 o 
   2   7  14        0.60       -2.59      2.73 o 
   3   7  14       99.68      101.76      3.49 o 
   4   7  14        2.87        3.37      1.18 o 
   5   7  14      335.80      354.43     12.80 o 
   2   8  14        8.71       10.31      1.61 o 
   3   8  14       35.38       31.14      1.87 o 
   1  -2  15       20.48       22.37      2.81 o 
  -1  -1  15       11.27       11.55      6.27 o 
   0  -1  15        0.88        0.46      2.14 o 
   1  -1  15        7.66        7.69      2.67 o 
   2  -1  15        1.90        1.55      2.21 o 
   3  -1  15        0.15        0.76      1.71 o 
  -1   0  15       20.04       20.50      5.24 o 
   0   0  15       17.31       16.64      2.99 o 
   1   0  15      115.45      118.06      6.98 o 
   2   0  15       19.07       17.03      4.16 o 
   3   0  15      186.97      202.24      5.82 o 
   4   0  15       19.48       18.06      2.28 o 
  -1   1  15       15.58       14.75      3.13 o 
   0   1  15       24.05       23.51      2.62 o 
   1   1  15      247.84      249.10     12.08 o 
   2   1  15      174.73      176.93      7.70 o 
   3   1  15      126.49      124.72      6.49 o 
   4   1  15       72.96       68.82      5.86 o 
   5   1  15       45.84       46.54      3.04 o 
  -1   2  15        0.00       -1.42      2.46 o 
   0   2  15       37.08       40.61      5.15 o 
   1   2  15        2.61        3.71      3.19 o 
   2   2  15       23.26       27.39      3.40 o 
   3   2  15       70.17       74.71      3.04 o 
   4   2  15        2.05        1.70      1.65 o 
   5   2  15        1.28        0.29      1.41 o 
  -1   3  15      480.73      467.72     13.38 o 
   0   3  15      505.86      498.07     17.36 o 
   1   3  15       34.90       37.30      3.31 o 
   2   3  15        8.74       16.12      4.48 o 
   3   3  15       63.31       63.79      4.92 o 
   4   3  15       60.49       63.74      2.52 o 
   5   3  15       10.30       10.57      1.48 o 
  -1   4  15      229.31      227.82      8.14 o 
   0   4  15      381.30      365.20     10.59 o 
   1   4  15       50.21       49.46      3.54 o 
   2   4  15       30.35       30.55      2.66 o 
   3   4  15       28.58       30.20      2.33 o 
   4   4  15        4.13        5.01      1.58 o 
   5   4  15      129.32      136.65      3.48 o 
   0   5  15        3.03        3.90      1.93 o 
   1   5  15      115.90      110.67      4.55 o 
   2   5  15       32.92       33.34      2.24 o 
   3   5  15       26.74       26.95      2.28 o 
   4   5  15      109.94      109.07      3.00 o 
   5   5  15      466.61      448.92     14.63 o 
   1   6  15      140.85      143.12      4.46 o 
   2   6  15       13.84       14.88      2.55 o 
   3   6  15        4.76        4.52      1.67 o 
   4   6  15       76.15       78.79      2.69 o 
   3   7  15      192.20      175.66      5.01 o 
   1   1  16      254.18      256.97     10.92 o 
   2   1  16       43.07       42.15      3.09 o 
   3   1  16       16.80       15.64      2.24 o 
   0   2  16       99.45      100.33      6.44 o 
   1   2  16        0.58        0.85      1.71 o 
   2   2  16        2.72        2.65      1.71 o 
   3   2  16        1.99        1.49      1.82 o 
   1   3  16       34.94       36.79      2.84 o 
   2   3  16       83.47       91.72      4.25 o 
   3   3  16       11.08       10.51      2.26 o 
   4   3  16       82.42       80.13      3.08 o 
   1   4  16       23.07       19.71      2.43 o 
   2   4  16       47.62       49.03      2.75 o 
   3   4  16        9.99        7.80      2.10 o 
   4   4  16        7.38        8.62      1.91 o 
   3   5  16      137.17      126.92      4.43 o 
                                                 
